# Supplementary material for: Exosome from IFN-γ-Primed Induced Pluripotent Stem Cell-Derived Mesenchymal Stem Cells Improved Skin Inflammation and Barrier Function
Source: Int J Mol Sci. 2023 Jul 19;24(14):11635. doi: 10.3390/ijms241411635 (PMC10380988; doi:10.3390/ijms241411635)
Supplement: Supplementary file 1 [file ijms-24-11635-s001.zip]

Archive with 1 entries (1 files):
- ijms-2470730-supplementary.csv
