# Supplementary material for: Exosome from IFN-γ-Primed Induced Pluripotent Stem Cell-Derived Mesenchymal Stem Cells Improved Skin Inflammation and Barrier Function
Source: Int J Mol Sci. 2023 Jul 19;24(14):11635. doi: 10.3390/ijms241411635 (PMC10380988; doi:10.3390/ijms241411635)
Supplement: Supplementary file 1 [file ijms-24-11635-s001.zip › ijms-2470730-supplementary.csv]

Additional file S1. FPKM values for select genes for IFN-??-iExo samples compared to PBS samples derived from RNA-Seq.
GeneSymbol	1_FPKM	2_FPKM	3_FPKM	5_FPKM	7_FPKM	8_FPKM	9_FPKM	10_FPKM	12_FPKM	13_FPKM	14_FPKM	15_FPKM
Aatk	1.846833654	1.856097741	1.972718962	1.826434212	1.66000319	1.522807231	1.758078955	1.579135441	1.577015786	1.468546329	1.44921401	1.419597148
Abca1	4.969299605	4.590666873	4.62659456	4.476175824	4.354786022	4.615569609	4.658503965	4.683393325	4.806082258	4.21214023	4.57414695	4.422689956
Abca4	0.234717529	0.308921916	0.319594602	0.353826778	0.318949332	0.299627126	0.397988591	0.321597867	0.308480707	0.146808356	0.331725057	0.238621126
Abca2	2.805728834	2.887256891	2.854983126	2.383196255	2.786580135	2.830171622	2.831868034	2.983835789	2.937549684	2.917883395	2.924595853	2.856005082
Abcb7	2.687581538	2.884749476	3.035026783	3.07192375	2.958414452	2.957406064	2.866381294	2.90322313	2.913000625	2.95424834	2.916853735	2.893163585
Abcg1	2.98435881	2.854983126	3.022364931	2.976894018	2.89078338	2.751855235	2.964557009	3.015529337	3.080525672	2.976894018	3.064558948	2.964361196
Abi1	5.659212887	5.512594741	5.450426114	5.555562006	5.468236046	5.541935514	5.554015529	5.641851707	5.682182782	5.559290612	5.711236143	5.563925796
Abl1	3.495014966	3.489376357	3.598229144	3.424065623	3.662488375	3.543233581	3.524569685	3.468892232	3.545291592	3.48018308	3.538110648	3.588297074
Abl2	1.875798287	1.890879034	1.931755615	1.65209382	1.136044941	2.079453104	1.920612723	1.857870505	1.977545007	2.07590893	2.011195499	2.175809754
Acadl	5.66138829	5.952359294	5.897647331	5.626705484	5.817304136	5.783520875	5.704719203	5.626705484	5.716014245	5.706782977	5.699444864	5.776009018
Acadm	5.541935514	5.494457339	5.430238	5.471452115	5.424958115	5.529227482	5.493962898	5.650762186	5.617433538	5.600052164	5.584130511	5.482103177
Acadvl	5.73328279	5.897647331	6.019748877	5.857702947	5.919002066	5.883180758	5.949081582	5.909547438	5.855727498	5.912920052	5.909547438	5.868984595
Acads	4.175869071	4.506571895	4.408970767	4.449206682	4.336478027	4.187336391	4.172762245	4.012124154	4.029673912	4.184646712	4.23474857	4.088901339
Slc33a1	3.823783376	3.664636417	3.7309417	3.874572513	3.64257915	3.830354473	3.73253682	3.728464141	3.714599805	3.701891624	3.681138372	3.750477359
Asic2	0.139259622	0.04986837	0.046801838	0.096906176	0.07165311	0.038581119	0.129478929	0.160827562	0.100561404	0.212051386	0.120153182	0.030834428
Asic1	0.206713606	0.139133075	0.152287319	0.089706069	0.125488653	0.231308422	0.125663759	0.145925723	0.147400179	0.134789223	0.098563298	0.179445332
Ace	1.306279915	2.268056908	1.920118412	1.597758762	2.071413254	2.029654333	1.902020506	1.745584185	1.976238548	2.201335998	2.087766794	2.285725287
Ache	2.590901764	1.782919493	1.644235755	1.501991183	2.123957959	2.321422323	2.661680642	2.789391293	2.85047867	2.513188485	2.440103269	2.243573232
Macf1	3.317536396	3.729634501	3.760977412	3.067066099	3.571296095	3.666878939	3.26056924	3.443761293	3.462271529	3.417580514	3.635279603	3.663857733
Aco1	4.089982686	4.046845944	4.034961888	4.018168236	4.103717417	4.216270269	4.165061409	4.070988687	4.23862802	4.165577521	4.170093877	4.130764009
Aco2	6.0117812	6.249364757	6.284315543	6.133702664	6.250295768	6.139914799	6.070535323	5.963486165	6.086022557	5.958081282	6.048204732	6.191201108
Acox1	5.467672797	5.527318154	5.505593661	5.31757918	5.457766734	5.48925236	5.42100143	5.475227852	5.531600928	5.430730182	5.567727689	5.467066897
Acp1	3.27729595	3.694184583	3.791068317	3.507469537	3.389322531	3.225205139	3.2408912	3.242919129	3.279350621	3.288993132	3.252153515	3.509769983
Acp2	2.577973375	2.793483755	2.672826546	2.509089362	2.577973375	2.599399976	2.480426387	2.440767764	2.651989166	2.658515474	2.610582208	2.631389274
Acp5	5.916183679	5.868332583	5.920041188	5.856741453	5.590838257	5.770627825	5.781754322	5.853886481	5.924200385	5.880881241	5.878262744	5.694819612
Chrna1	0.157566399	0.085398983	0.017789954	0.092796367	0.175630308	0.134973895	0.106921209	0.211128568	0.282431346	0.22393393	0.234037989	0.448878949
Chrna4	0.744372439	0.725736308	0.820652647	0.887079587	0.896502412	0.877259962	1.549450304	0.779638358	0.861616134	0.163101022	0.725198818	0.80648537
Chrnb1	1.249054735	1.360936029	1.367178509	1.301102509	1.122644467	1.154840072	1.210364651	1.30354589	1.265010469	1.142160066	1.143281206	1.137935137
Chrnb2	0.47206556	0.440304136	0.542063885	0.463347661	0.502046981	0.465415041	0.532282205	0.58352591	0.497595314	0.591923893	0.554593515	0.541176588
Adipoq	6.249364757	7.241764277	6.800222706	6.350602584	6.448172217	5.480984827	5.056070401	4.677084192	4.364322689	5.25356534	4.936892406	4.802360852
Acta1	4.378743976	5.962442017	4.555992345	4.054462574	3.627531827	2.753795979	2.291390133	2.185254535	3.616786284	3.288460653	3.895056707	3.764947806
Actb	10.14237973	10.32121235	10.28742291	10.00553493	10.38013076	10.26870141	10.35682185	10.17457783	10.40943947	10.21482683	10.30340806	10.25135851
Actg1	9.687587748	9.811754075	9.860554411	9.598178661	10.10047536	10.12949694	10.01763441	9.899817093	10.07818334	9.922027369	9.984423503	10.04869497
Actg2	4.565118224	4.576727749	4.279035891	3.968058855	4.280151691	4.08113034	4.92280788	4.510564266	4.476663176	3.913024505	4.111372057	4.051158527
Actn2	0.367300499	1.62723769	0.748068813	0.339631022	0.289521207	0.238621126	0.165908814	0.102727388	0.458984537	0.371698003	0.49352654	0.557996628
Actn3	0.629587095	1.253144481	0.999447185	1.099263039	0.836439862	0.425539121	0.423740759	0.481097699	0.60467448	0.564161426	0.71334964	0.671669679
Acta2	6.253445988	6.272387335	6.039281572	5.734553836	6.338662523	5.838331649	6.417198229	6.23189138	6.044736897	5.679859192	5.897647331	5.896328363
Acvr1	3.536085836	4.010128917	3.949447501	3.65945655	3.857185301	3.677869521	3.456163972	3.587005283	3.690454759	3.813962337	3.784392861	3.828031487
Acvr1b	4.883054602	5.056070401	5.05818091	4.612178032	4.875593681	4.938479686	4.585235993	4.769141921	4.711411192	4.577184083	4.703946408	4.575232112
Acvr2a	3.972988386	4.038763434	4.058411891	4.066770334	3.938339149	4.115803549	4.066380446	4.03851567	4.062623809	3.708961273	4.036976387	3.734649023
Acvr2b	1.108208065	1.11442928	1.168488094	0.909486511	1.08918657	1.100423886	0.914777435	1.043826589	1.033628748	0.974293241	1.049687806	0.941767005
Acvrl1	2.323805123	2.250162403	1.997229537	2.186364741	2.24524763	1.952457315	2.409673815	2.190151265	2.385324258	2.136430604	2.199733155	2.433130063
Aspa	1.71753425	1.794752374	1.556944388	1.778877334	1.525724296	1.38837947	1.795558284	1.351596381	1.525183633	1.075341547	1.517505385	1.510870615
Ada	2.592761806	2.778550862	2.720888799	3.037759	2.742882232	2.967009991	2.48295372	2.516815662	2.488421226	2.803043659	2.642981433	2.65699888
Adam10	5.175413245	5.201648088	5.224335652	5.191029986	5.175413245	5.223677046	5.023848204	5.182259732	5.185583298	5.125118971	5.211624699	5.226833139
Adam11	0.302971868	0.31978073	0.211540085	0.194814587	0.227127062	0.345130087	0.377531488	0.353826778	0.358459589	0.416815123	0.442824893	0.405080734
Adam12	1.129015414	1.18376765	1.06783214	1.257441777	1.82027728	1.589701831	1.134820091	1.004265502	1.243263786	1.833909224	1.650663878	1.845047135
Adam15	4.524334776	4.755459075	4.519232272	4.604697043	4.791862561	4.769358488	4.676355728	4.743445953	4.936373934	5.205942317	4.909818523	5.051561335
Adam17	4.127940004	4.108048125	4.121754243	4.201089816	4.193188781	4.41112737	4.431099819	4.535101329	4.552785896	4.484961384	4.470871268	4.53621231
Adam19	1.701158437	1.748166251	1.737258943	1.353198279	1.687216471	1.515269655	1.67699256	1.642717311	1.66314916	1.780560734	1.618761897	1.611807776
Adam22	0.197191988	0.202194321	0.200642392	0.183494276	0.160827562	0.156563037	0.233678879	0.174146858	0.178667319	0.205860796	0.144942664	0.222740832
Adam4	0.612613134	0.294240136	0.254957515	0.476434433	0.268582281	0.421670577	0.478806915	0.263548773	0.352166288	0.34974844	0.415915064	0.293408857
Adam8	1.807121639	1.585612509	1.283132382	1.484429238	1.668886951	2.226159447	2.117440486	2.414238467	2.498601313	3.062930829	2.757261761	3.338824984
Adam9	3.35565456	4.279331137	4.250603826	3.509978945	4.256705645	3.641296649	3.637145461	4.074460714	3.45063134	3.988354095	4.03851567	3.660396736
Adamts1	3.707188412	3.969078891	3.810282537	3.769373844	4.011530497	4.151071695	3.786154381	3.575364399	3.669891387	3.789137327	3.747935664	3.863260473
Adcy6	3.403429674	3.281371887	3.251291544	2.998006947	3.196123896	3.041781769	2.980204661	3.0069204	3.104210035	2.972551572	2.877714002	2.875089135
Adcy7	3.703361457	3.681339814	3.598547139	3.454469678	3.51601855	3.624028334	3.386868674	3.506008938	3.551199008	3.406764087	3.482202271	3.459292085
Adcy8	0.112561614	0.494382452	0.566431643	0.230365055	0.34358351	0.22081724	0.059354637	0.135205405	0.039636515	0.107048501	0.161157201	0.07766875
Adcy9	1.930857383	1.870550594	1.995737049	1.837481218	1.878683828	2.05436993	1.803552722	1.86998227	1.967851656	1.854561336	1.903337277	1.84191711
Adcyap1r1	0.229475476	0.284230442	0.270875194	0.221668097	0.287754875	0.247345476	0.123207163	0.09726455	0.060722546	0.406542832	0.125878764	0.197968555
Add1	5.412517338	5.501025316	5.548419744	5.316393365	5.586989388	5.565050932	5.501025316	5.565050932	5.66706953	5.555562006	5.520821186	5.60136908
Add2	0.99122366	0.753859247	1.455725123	1.11140618	1.405487653	1.189655406	1.343498031	1.244259295	0.926646427	0.990784789	1.20365718	1.028036709
Plin2	6.867502274	6.6098615	6.497553612	6.731889203	6.605875187	6.943967407	6.890611415	6.836211899	6.978137516	6.992832982	6.964075275	7.119980177
Adh1	4.104873072	3.881271418	4.040530318	4.204643116	4.180434811	4.177749004	4.287307628	4.423328009	4.530035276	4.567797443	4.29532073	4.132874451
Adh7	3.991710801	3.524200513	3.688433101	3.810706908	3.990061637	4.02114784	4.367310435	3.979018167	4.00160264	3.810282537	3.988354095	3.638517741
Adh5	4.965389974	4.814505586	4.786949633	5.063986713	4.918346058	4.832791257	4.809767971	4.83647272	4.902914445	4.920498287	4.687385832	4.990540812
Adk	4.51230639	4.318722095	4.262167864	4.432168303	4.453854934	4.49818819	4.515505112	4.41112737	4.383944673	4.46575714	4.411817848	4.635598697
Adm	2.998006947	2.763225252	2.686128441	2.704400062	2.663916413	2.750957982	3.178165766	3.009492758	2.986017128	2.729824696	3.064836409	2.779474847
Gpr182	0.119083903	0.567118338	0.488947269	0.49387804	0.553675959	0.29554829	0.609748743	0.433715037	0.608928535	0.698720642	0.528280561	0.587217144
Cfd	8.408418579	9.687587748	9.318671951	8.991716419	8.42052949	7.724827226	7.15881703	7.076667992	6.552433449	7.762598238	7.331379616	7.241764277
Adnp	3.590310807	4.325876874	4.459632683	4.094678707	4.207425024	4.151443233	4.302213882	4.189351993	4.257082364	4.415397545	3.819201423	4.42146056
Adora1	0.691560351	0.849812064	0.835210765	0.788694171	0.840406136	0.440546548	0.584751479	0.419636906	0.323195309	0.496604137	0.427596573	0.409231895
Adora2a	0.802429044	0.668673913	0.664065915	0.659700245	0.520402857	0.496020397	0.541684887	0.640551669	0.625193944	0.405879734	0.722690147	0.39045821
Adora2b	3.076939037	2.944676302	2.698854909	3.202951905	2.967310731	3.280024912	3.34646739	3.585831935	3.521193409	3.080290995	2.924129072	2.91554247
Adora3	0.970248989	0.787559898	0.616178295	0.704018823	0.629587095	0.457254817	1.01123313	1.211409094	1.386553013	1.179607049	1.079787441	1.185414981
Adprh	4.201882747	4.328643117	4.322853451	4.170805712	4.321330178	4.331234597	4.578734352	4.38537667	4.590666873	4.484120783	4.349746998	4.591623156
Parp1	2.864586174	3.141347858	3.172786939	3.053913946	3.373286244	3.235474495	3.133412922	3.237811953	3.245707977	3.353443992	3.291563544	3.525879313
Parp2	3.6394062	3.55176142	3.608541021	3.616387116	3.688433101	3.818684594	3.698650235	3.748821668	3.755905314	3.758389203	3.766851189	3.794835757
Adra1b	0.029804002	0.067599175	0.048500286	0.061348443	0.072433899	0.082872578	0.032334781	0.062353565	0.073864058	0.038581119	0.013751695	0.028576542
Adra1a	0.378628511	0.546657552	0.600089137	0.399515125	0.605730931	0.413107637	0.541176588	0.587217144	0.464198175	0.55239616	0.421465438	0.6462833
Adra1d	0.062854592	0.145925723	0.170443138	0.266846145	0.136720258	0.120670183	0.077094296	0.016557116	0.150243548	0.382753089	0.035536159	0.169415585
Adra2a	0.601522609	0.771273398	0.612234675	0.655686144	0.780605973	0.796192336	0.648737565	0.745320563	0.885234677	1.122644467	0.768996953	0.877259962
Adra2c	0.281306577	0.250022727	0.338534292	0.421946737	0.369387175	0.437810365	0.574209356	0.756323343	0.496604137	0.605113084	0.456767763	0.396142225
Adrb1	0.339048571	0.402449458	0.386665273	0.433978954	0.424691088	0.337716166	0.506511522	0.338534292	0.411015566	0.376947771	0.397314558	0.248694884
Adrb2	2.456118955	2.22389742	2.05436993	2.556508658	2.583466928	3.057716585	2.845301731	2.640670334	3.066860089	3.129923731	2.7904105	2.995860759
Adrb3	2.599399976	2.77312212	2.795642392	2.641976698	2.441392883	1.913097355	2.279714138	1.582350135	1.738816227	0.980495653	1.702494856	1.637729425
Adsl	3.327239103	3.145575595	3.212640925	3.291563544	3.186793994	3.182292179	3.231041419	3.265432687	3.269842363	3.41116361	3.262013025	3.414856077
Adssl1	0.892356859	1.579599646	1.266772687	1.278704921	1.196767401	1.244259295	1.016933348	0.944047516	1.172186192	1.344150106	1.35833532	1.344543426
Adss	4.493611444	4.337656616	4.413460777	4.501436309	4.492689893	4.651532075	4.557908017	4.645491081	4.71910952	4.703656546	4.56140472	4.756930007
Avil	0.792037784	0.689254939	0.581868173	0.694285841	0.587563006	0.663345376	0.590562196	0.942414455	1.229782253	0.652744086	0.800737714	1.01461538
Aebp1	3.467182733	4.187059864	3.865341747	3.430395645	4.13822346	3.913288763	3.587590457	3.351315444	3.453718269	3.926952451	3.558597509	4.159375124
Aebp2	4.156002224	4.365025466	4.255393794	4.184238388	4.178727001	4.224239323	4.05811044	4.192414391	4.139646041	4.282518428	4.287862777	4.21214023
Crisp1	5.061906072	5.175413245	5.849912593	5.637867555	5.354862236	4.895708091	4.100134374	4.035584534	3.811785891	2.718201337	3.918312906	3.59610904
Crisp3	1.748166251	1.868245912	2.627088508	2.689834311	2.19087599	1.872093365	1.447027771	0.965472328	1.241296908	0.218055109	1.11699166	0.912991555
Aga	3.555827369	3.463187194	3.315331377	3.516281179	3.469485094	3.47438515	3.471165522	3.401663052	3.41116361	3.299132604	3.29591599	3.137925586
Acan	0.668113275	0.376947771	0.29320898	0.534213263	0.313454613	0.164866807	0.362286061	0.141259626	0.116595507	0.101814881	0.222404726	0.389969583
Ager	1.100943593	0.925077838	0.935819683	0.880271369	1.108208065	0.87635495	0.994286422	0.908541651	1.285162524	1.018064631	1.289586224	1.124794113
Angpt1	0.651565236	0.966979546	0.897481765	0.85781312	0.686467717	0.627442748	0.454155737	0.383130179	0.490263574	0.518000011	0.485629392	0.472562115
Angpt2	1.011610451	0.813679106	1.016662198	0.906681422	0.907267145	0.838577664	1.007726178	0.921030677	1.025505649	1.210364651	1.094277089	1.215548321
Angpt4	0.061208606	0.038733996	0.060910507	0.128552916	0.146074487	0.107541994	0.403919922	0.170891508	0.188116983	0.25471401	0.164423489	0.223787688
Agrn	5.515152317	5.719371928	5.704719203	5.12580444	5.643138711	5.487192408	5.386925399	5.404113907	5.404541386	5.185583298	5.354862236	5.496831031
Agrp	1.976238548	1.04481495	0.899865101	1.757190763	1.21650241	1.167672943	1.792430848	1.563753694	1.383529928	1.599346689	1.258098555	1.545328411
Gla	2.763819903	2.821403237	2.972551572	2.992829965	2.768205382	2.853132323	2.59039303	2.599399976	2.390191952	2.377069937	2.588825221	2.37383553
Agt	1.136350732	1.939388912	1.711421254	1.574954299	1.644954553	1.025111242	1.260143638	0.697941646	0.587563006	1.329649422	0.680043149	0.744372439
Agtr1a	1.209922545	1.010866282	1.025111242	1.151914131	0.873854394	0.713014686	0.984389016	0.689254939	0.551824464	0.578105775	0.651565236	0.620346454
Agtrap	2.780175212	2.875553065	2.734918366	2.692016082	2.732367635	2.693925656	2.665382848	2.886029215	2.781323745	2.770283027	2.624427307	2.702343766
Gm4737	4.552785896	4.397836801	4.682799378	4.771459446	4.890542946	4.707201634	4.72698529	4.335136037	4.458249169	4.389852731	4.473322728	4.762431992
Ahr	4.093783488	3.505481037	3.469215184	3.757167169	3.538415712	3.906022054	3.949750497	4.051158527	4.015102147	3.811294353	3.91949518	3.773291873
Ahrr	0.901868956	0.714452273	0.608928535	0.792862362	0.682708894	0.862338596	0.785078695	1.024594716	0.882090532	1.028894676	0.844220622	0.912765844
Aif1	2.360880671	2.177698315	1.84459005	2.354851909	1.827048728	2.311818308	1.932123514	1.832897805	1.92904793	2.232468232	1.96711207	2.27206014
Aim1	5.336408121	5.805033605	5.949774858	5.430238	5.7519106	5.715204747	5.539666104	5.623101122	5.538951422	5.381957011	5.669932863	5.500687761
Aip	4.472097331	4.198319361	4.052875053	4.302556621	4.188895979	4.1801809	4.308594578	4.277161005	4.221387795	4.287666197	4.150378149	4.313970893
Aire	0.405590585	0.210353757	0.155993319	0.082314759	0.281846023	0.178667319	0.222879069	0.286848411	0.185776053	0.125318565	0.179643786	0.083861287
Ak1	3.813577004	4.198763155	4.049372193	4.066380446	3.961785089	3.640228925	3.470497851	3.519390903	3.644320589	3.871775813	3.549181196	3.61265576
Ak2	5.874057905	5.989673425	5.996420106	6.119478899	6.139914799	6.160021303	6.218734176	6.188128413	6.071255876	6.579531899	6.361789775	6.446908883
Ak4	3.332423659	3.316373868	3.336843867	3.551199008	3.208049707	3.350374098	3.622898068	3.393222627	3.330271118	3.367741116	3.378458875	3.387198653
Akap1	2.776261222	2.848371525	2.726272008	2.747364452	3.048798376	3.092390515	3.312964824	3.164055795	3.262498845	3.324862876	3.136412232	3.213973946
Akap2	2.699459575	2.812615201	2.800127809	2.601874697	2.533536154	2.552737848	2.58769745	2.399142545	2.557281935	2.566479336	2.305620165	2.486153772
Alpl	2.405809026	3.04409797	3.035895893	2.694585331	2.828935407	2.511967578	1.904290591	2.042126113	2.099943907	2.306551176	1.814230612	2.735743258
Akt1	5.738030811	5.902406809	5.855727498	5.803164666	5.98350898	5.91793688	5.819081571	5.857702947	5.953206159	6.130037432	5.993601609	6.177601981
Akt2	5.265829729	5.262144571	5.183643122	5.292170761	5.246569695	5.185583298	5.257997374	5.292170761	5.313452354	5.298178027	5.250923886	5.23068518
Alas1	4.036976387	4.286565949	4.346082104	4.230838772	4.130451209	4.354582587	4.098751237	4.29532073	4.467545219	4.427582608	4.252402734	4.184646712
Alas2	1.670154395	1.892103922	1.864491202	1.945230367	1.805308531	1.792821625	1.714110844	1.747273878	1.645226737	1.857870505	1.554398236	1.479762917
Alb	0.537668614	1.0817998	0.828600949	0.743694065	0.847469419	0.310238044	0.842845116	0.398617442	0.385100725	0.528280561	0.257549441	0.242449523
Alcam	5.170961677	4.474905088	5.458533615	4.387572247	5.299944743	5.205942317	5.078230731	4.867311289	4.890938456	3.647949699	4.104093443	4.879450248
Abcd1	2.346433761	2.685151551	2.69069757	2.23460195	2.457969824	2.10647049	2.167971584	1.912506503	2.105683513	1.917361806	1.991844234	1.948198669
Aldh1a1	1.667004599	2.111713772	1.761012294	1.711075347	1.640741124	1.393097726	1.344150106	1.239226336	1.236391736	1.576806899	1.069137417	1.092278567
Aldh2	5.248629658	5.712688289	5.61281374	5.383313631	5.600052164	5.415994233	5.512594741	5.455356108	5.495525171	5.398211125	5.495525171	5.399565641
Aldh3a1	4.844995194	4.493099512	4.31628962	4.557390625	5.090835559	5.237922387	5.543143416	5.614772659	5.791583488	5.428366004	5.375063287	5.384434656
Aldh3a2	5.309720491	4.880175512	4.899803868	5.017496876	4.666790171	4.839644606	5.072064853	4.881949645	4.947436883	4.48022829	4.735342012	4.788361382
Aldoa	9.131937468	9.660054663	9.633061183	9.15583277	9.572462425	9.435201612	9.223382488	9.294181332	9.332089825	9.442509483	9.450380465	9.338146694
Aldoc	2.581171678	2.879449967	2.758865465	2.882953042	2.838633955	2.868285623	3.085373056	3.275107925	3.306372531	3.153284207	3.168386893	2.834054701
Akr1b3	0.487843791	0.449800383	0.2740668	0.521327284	0.492053272	0.719021372	0.289091037	0.279224404	0.667571915	0.840838372	0.668113275	0.677613234
Alox12	1.978069727	2.711203891	2.798843426	2.366095659	2.82123227	2.419467017	2.551475861	2.704911003	2.618297398	2.474542685	2.810550749	2.218304822
Alox12e	6.926529127	6.542873511	6.218734176	5.998701212	6.33335563	6.935298359	7.073706769	7.510570262	7.117124193	7.308103041	7.365727488	6.982687089
Alox12b	3.774488201	3.531857754	3.565800996	3.797765452	4.37498631	4.735027119	5.035301743	5.217485528	5.347586316	4.989704349	5.155492277	5.071293717
Alox15	0.617410498	0.504779457	0.491372598	0.504465334	0.503125483	0.327746391	0.561767654	0.490010578	0.745044935	0.509569432	0.43171107	0.395910891
Alox8	3.219662106	4.588659137	4.979724846	4.008370773	4.286106501	3.365498434	2.929755674	2.97523158	2.481343424	2.304593779	3.329653347	2.41278514
Alox5	1.825944952	1.329114621	1.446794941	1.536833327	1.598887315	1.894902921	2.277072605	2.37487192	2.47871559	2.29877565	2.478134196	2.257787699
Alox5ap	3.88321352	3.422463032	2.95270131	3.454023206	3.291563544	3.425531006	3.743430154	3.729095105	3.71860463	3.999658775	3.784667513	3.935799308
Gfer	3.260321759	2.804169368	2.719565777	3.213973946	2.853791387	2.823765883	3.092207667	2.923063191	2.968321421	2.991774514	2.83338219	3.157388857
Alx4	0.534213263	0.627778458	0.715458087	0.425820048	0.78088341	0.601522609	0.646776556	0.440843615	0.289091037	0.267475556	0.740470852	0.794796729
Amd1	0.001766111	0.002104602	0.001065763	0.832680787	0.00266619	0.004719222	0.007413566	0.003120753	0.00523143	0.007824197	0.00146265	0.006945485
Amh	0.182370515	0.276522734	0.143811896	0.054631122	0.065903822	0.069910557	0.145622552	0.09930693	0.105922341	0.060910507	0.102144743	0.107541994
Ampd3	3.918312906	3.770430047	3.852959033	3.4098143	3.624229757	3.679989471	3.729213272	3.652644328	3.598229144	3.362858262	3.48270467	3.416957314
Amy1	1.980380554	3.025832748	2.681987816	2.364027973	2.26556521	1.773701747	1.41520872	1.142160066	1.209922545	1.566098053	1.270516587	1.270159183
Ang	3.797214404	3.232736672	3.342781407	3.437830194	2.82217916	3.113060956	3.0408266	3.326217045	3.154125764	2.779122572	2.879449967	2.857594688
Ang2	1.379508344	1.235695289	1.1197867	0.730713164	1.128031646	1.631002873	1.628063119	1.967431017	1.865985211	1.545328411	1.924337461	1.810468318
Ank	6.219547571	6.236216694	6.259191304	6.139914799	6.2178565	6.411148007	6.287927084	6.4406424	6.525693382	6.27551596	6.300841386	6.262569548
Ank1	0.068163112	0.277845859	0.197811094	0.104559913	0.107738618	0.06789267	0.082872578	0.112015745	0.172275295	0.181109136	0.217302868	0.169010905
Ank3	3.515151891	3.351315444	3.639045598	3.57292537	3.543233581	3.671900988	3.523798269	3.486814854	3.666219335	3.429444304	3.569974553	3.383805313
Ankfy1	3.410497184	3.692681288	3.685896232	3.41116361	3.719014402	3.8680442	3.704704563	3.835956281	3.820652293	3.767142687	3.841065394	3.848276871
Anp32a	5.099286741	5.290129814	5.333505012	5.254877274	5.360559465	5.260007079	5.311479723	5.325587208	5.237379014	5.071590465	5.254877274	5.321784294
Slc25a4	6.902854448	6.98784986	6.935298359	6.962056734	6.943967407	6.635866303	6.520415599	6.431704435	6.448172217	6.592069859	6.502172417	6.702379116
Slc25a5	8.470486807	8.555209206	8.604330474	8.532517052	8.634055403	8.711137181	8.634055403	8.694641027	8.677911237	8.797586125	8.837462519	8.905043893
Anxa11	4.575637727	4.962849742	5.07780125	4.762890372	4.893796966	4.652506514	4.768653751	4.765269221	4.666790171	4.544848106	4.6224782	4.726058481
Anxa3	4.106167359	3.937133735	4.054067136	4.186636523	4.031269949	3.843275744	3.606343741	3.358132263	3.481840502	3.663857733	3.523798269	3.723846558
Anxa4	5.375591616	5.313452354	5.062760427	5.275681106	5.392993451	5.523468517	5.514129918	5.591606907	5.664620015	5.640612345	5.585443626	5.729743795
Anxa5	6.570757302	6.59064525	6.475195019	6.468369317	6.742695093	6.817000162	6.725349811	6.741109771	6.778062611	6.960146401	6.722818491	7.037607304
Anxa6	4.71910952	5.024303459	5.288246855	4.784284877	5.413710173	4.824648988	4.898545574	4.938479686	4.506571895	4.748019103	4.434736276	4.756048221
Anxa7	6.406391644	6.048204732	6.027934598	6.252688078	6.23189138	6.4406424	6.518692029	6.552433449	6.628093886	6.583667346	6.564610141	6.57770045
Anxa8	8.959561682	8.742617924	8.694641027	8.919217529	8.977492981	9.425501105	9.278318943	9.598178661	9.687587748	9.660054663	9.559569462	9.582616436
Aoc3	3.518985163	4.19967214	3.97691287	3.49214175	3.855308128	3.148751186	3.33339719	2.78713095	2.785482064	2.672565368	2.892409369	2.724810375
Prdx3	4.525364051	4.607617623	4.644682944	4.660455944	4.542182649	4.298249173	4.278679724	3.977267603	3.944634703	3.930221686	4.092489545	4.165577521
Prdx6	5.408985258	5.477458527	4.087239528	5.540341744	4.434298683	4.607617623	5.8407702	5.975339616	4.967122443	4.922364585	4.798183408	4.82588641
Aox1	1.345870775	2.002367763	1.641258467	1.403834801	1.512807048	1.314047793	1.270516587	1.033959575	1.063754297	1.351076902	0.994286422	1.108208065
Ap1b1	4.816408248	5.065032258	5.119071616	4.88800101	5.193182586	5.136303449	5.18985914	5.329557542	5.347994656	5.304729445	5.255440559	5.292625994
Ap1g1	3.927866932	4.161245822	4.224239323	3.991710801	4.169235562	4.202812619	4.097764578	4.115411604	4.137516143	4.11608426	4.246095963	4.190828186
Ap1g2	3.987299854	3.752977173	3.71341566	3.678929368	3.725885013	3.788892773	3.995902964	4.007357498	4.13923999	4.08641241	3.961785089	4.093511716
Ap1m1	4.309515426	4.32364032	4.240605534	4.313970893	4.350359325	4.371405885	4.344362951	4.350701884	4.517331268	4.525364051	4.414841988	4.576006314
Ap1m2	5.670458488	5.762598433	5.90829906	5.766556014	5.836326083	5.782654317	5.82644044	5.828959985	5.81028741	5.727756248	5.800408697	5.748934059
Ap1s1	6.233025255	6.091279138	6.079105928	6.322266226	6.160649737	6.270374796	6.280321427	6.268399337	6.289147906	6.38223599	6.191201108	6.322266226
Fabp4	10.01763441	10.69645516	10.63678399	10.36902134	10.42431656	9.698213919	9.36137679	8.919217529	8.619201405	9.244309112	9.184631283	8.959561682
Ap2a1	4.402200326	4.910157331	5.004330804	4.460999648	4.947003918	4.715059161	4.662080741	4.695603737	4.607617623	4.768187362	4.777262878	4.801076635
Ap2a2	4.116653282	4.032424252	3.928327099	3.932240166	4.153241117	4.044736555	3.983862853	3.956040949	4.01750276	4.142236705	3.985764591	4.212535729
Ap2m1	6.063337966	6.233949528	6.254249544	6.085280148	6.273766967	6.246758354	6.180427673	6.230890002	6.317372423	6.269422711	6.19899378	6.381311555
Ap3b1	3.900012786	4.183899916	4.1801809	3.904171787	4.241269993	4.181271829	4.019036602	4.092885939	4.217470651	4.159375124	4.235151744	4.179036913
Ap3b2	0.094603447	0.133664983	0.165908814	0.063359981	0.291339783	0.178451547	0.118719946	0.176167022	0.065015237	0.059175513	0.126339808	0.088277376
Ap3d1	4.593017122	4.651873323	4.587618818	4.381572829	4.661491735	4.58253979	4.565847672	4.642761176	4.656033708	4.663138772	4.695603737	4.644420753
Ap3s1	4.929912455	4.739056867	4.70270292	4.961963364	4.761411225	4.751364414	4.778448203	4.673933519	4.703208027	4.64858023	4.533278107	4.684247579
Ap3s2	3.284151843	3.384351691	3.358769036	3.425769041	3.362514206	3.29591599	3.284335096	3.341259257	3.369655707	3.351949587	3.351645509	3.325883513
Ap4m1	3.406567009	3.417892578	3.420796235	3.08835315	3.315331377	3.257277401	3.274684479	3.327918877	3.283065042	3.193489521	3.320834962	3.321970634
Ap4s1	4.867311289	4.503058922	4.537352743	4.733774144	4.544099688	4.59389218	4.799110055	4.633560227	4.647592357	4.752480165	4.71910952	4.532536033
Apaf1	1.484429238	1.406134527	1.536833327	1.487061545	1.696057685	1.682346389	1.465785046	1.619969475	1.478912159	1.526781719	1.591661455	1.755552565
Apba2	0.382753089	0.722921091	0.670627461	0.416815123	0.773086352	0.440304136	0.287754875	0.353247869	0.315920442	0.533138392	0.294577902	0.310238044
Apbb1	1.829471329	2.039324138	2.077247614	1.859012289	2.090894588	2.146974959	1.737258943	1.813616191	1.81835239	1.782919493	1.715941905	1.857567437
Apbb2	2.353498727	2.478359859	2.276429992	2.344219852	2.191153206	2.348187503	2.200027517	2.301170637	2.343454518	2.389682979	2.360880671	2.426579253
Apc	2.765419751	3.16895034	3.329309207	2.792422606	3.130203721	3.061043009	2.787447039	2.846361168	2.817976021	2.863403205	3.060409203	2.84965557
Speg	1.527365586	1.636753837	1.599694	1.559399144	1.536833327	1.320209279	1.245878634	1.599906709	1.616930467	1.479762917	1.173870672	1.687216471
Apex1	4.779675667	5.127642189	5.144273189	5.151798934	5.237379014	5.241217521	5.184405881	5.187017183	5.110136906	5.344426021	5.307593497	5.421788871
Atg5	4.606935771	4.298677132	4.268515668	4.614671783	4.282518428	4.35627801	4.415706477	4.484120783	4.469419479	4.526915202	4.398905518	4.366377669
Birc3	2.921296344	2.662993564	2.595033674	3.062468382	2.790894524	3.029393295	3.215581077	3.104928729	3.209783081	2.978787047	3.004908956	3.048798376
Birc2	3.838393774	3.33633546	3.56715	3.631792491	3.376701663	3.56715	3.5022518	3.503912115	3.51041065	3.374040556	3.522423642	3.398889845
Xiap	4.24394105	4.148357282	4.186401134	4.284622281	4.160523276	4.21214023	4.100362449	4.000859537	4.012567113	3.964302424	4.066156458	3.955774464
Birc5	4.24161516	3.769903667	4.046195538	4.230409363	4.284622281	4.433750733	4.366704357	4.346082104	4.302556621	4.581409538	4.547925148	4.68302637
Api5	5.236820181	5.134949346	5.163828833	5.226833139	5.171974765	5.215218452	5.187362685	5.175413245	5.141423477	5.25927761	5.23955491	5.30293668
Aplp1	2.688637938	2.87451039	3.002606039	3.09447868	2.911575329	2.944117073	2.864586174	2.872982724	2.723069998	2.850038835	2.754338124	2.746804798
Aplp2	7.189244567	7.882777325	7.91872455	7.318971209	7.660267128	7.382035679	7.129466661	7.198082412	7.250010783	7.274853809	7.360233311	7.259056261
Apobec1	3.182981385	3.287621694	4.339123729	4.302213882	3.993813182	2.979896346	3.726506826	3.444907324	2.644320921	3.247559053	3.417252244	3.421561422
Apobec2	0.81338858	2.027322293	1.20757988	1.009707842	0.704018823	0.392797404	0.263335475	0.364672772	0.850553873	0.767869975	0.857319681	0.662629937
Apoc1	8.999269061	8.619201405	8.470486807	8.771115588	8.500050981	8.780404505	9.015257322	9.166708621	9.197056811	9.030819679	9.022869438	9.037041301
Apoc2	0.459824362	0.262946883	0.479759641	0.652744086	0.432468589	0.388606942	0.867078175	0.676022279	0.531260213	0.748839394	0.493120474	0.352522305
Apod	3.885997428	5.314010897	4.174015928	4.730134056	4.876686869	4.71554048	3.644589455	4.65546833	4.677084192	4.250852964	4.653868024	4.669142359
Apoe	12.54332003	12.54332003	12.54332003	12.54332003	12.54332003	12.54332003	12.54332003	12.54332003	12.54332003	12.54332003	12.54332003	12.31926105
Apoh	0.219745439	0.053710822	0.251420664	0.421670577	0.150783177	0.227379528	0.125878764	0.160695266	0.105768167	0.290777199	0.109130224	0.058539667
Nr2f2	1.305655149	1.243858077	1.235695289	1.235441937	1.244259295	1.273713168	1.451890818	1.307964449	1.328039161	1.406134527	1.273713168	1.300228957
App	7.126291272	7.537188311	7.621307551	7.180700671	7.553765355	7.488330329	7.375092963	7.299963031	7.428598486	7.16792507	7.409274756	7.400046574
Aprt	5.468236046	5.323829461	5.092236979	5.497270103	5.389181406	5.614772659	5.778715431	5.576271204	5.704043026	6.112444158	5.636351429	5.980715356
Aqp1	4.735688237	4.825064379	4.487874908	4.583056606	5.030126025	4.895328161	4.965916561	4.730785429	4.954475835	5.013413377	4.844995194	5.170553297
Aqp3	5.814698308	6.090569707	5.866333552	6.134509088	6.607316263	7.222551924	6.824156169	7.089340588	7.545608659	7.984584358	7.75171949	8.436193916
Aqp5	3.353443992	3.152221087	3.362858262	3.557347293	3.284335096	3.50459431	2.776261222	3.334374844	3.35676904	3.624229757	3.220882912	3.319442365
Aqp7	1.244571714	1.928640347	1.816491796	1.706330444	1.41744901	1.25286001	1.363516798	0.829332587	0.927650799	1.140582468	1.216107708	1.007726178
Aqr	2.837480574	3.470758832	3.416550694	3.095138127	3.418807866	3.312651898	3.141123499	3.223286251	3.224156826	3.343119175	3.48710723	3.517938816
Ar	2.417345154	2.092013783	2.084228268	2.070003806	1.946663639	2.260047049	2.296857651	2.393831036	2.490559824	2.166866618	2.41278514	2.066279768
Araf	5.321102059	5.029083212	4.995937891	5.006715448	5.054555267	5.08278301	5.204559394	5.224732571	5.247567597	5.21950032	5.196031224	5.102705456
Rplp0	9.624431682	9.481611907	9.572462425	9.624431682	9.677507999	9.677507999	9.677507999	9.751598902	9.713305435	9.811754075	9.644758811	9.730366603
Arc	1.518634573	1.980380554	1.709612766	2.223357565	1.890879034	2.6574954	1.717755428	1.681112878	1.88016621	2.041305079	1.886995011	1.865985211
Areg	2.40622937	3.297563238	3.446601274	3.508442282	3.221494871	2.918663991	2.30270533	2.307442206	2.579858686	2.784376505	2.725910448	2.918371143
Arf1	8.074010198	8.074010198	8.08813615	8.101123159	8.094922375	8.143004503	8.166858176	8.210993199	8.356712883	8.288108196	8.166858176	8.369981672
Arf2	3.786532539	3.43355602	3.528944492	3.869681206	3.677296971	3.557347293	3.722681894	3.499746908	3.592109783	3.562583057	3.510692927	3.701415248
Arf3	5.461209813	5.739530677	5.702109153	5.340743952	5.761469641	5.746959734	5.734553836	5.736064963	5.808430055	5.74209605	5.763556536	5.823075678
Arf4	6.488486656	6.343523302	6.359745967	6.426426987	6.316506936	6.383259678	6.349142717	6.257445287	6.406391644	6.322266226	6.253445988	6.421003808
Arf5	7.804269729	7.502517132	7.542718352	7.719925288	7.590528892	7.574281835	7.858633028	7.86281939	7.903063731	7.91292255	7.698475129	7.738594004
Arf6	6.223566435	6.292135596	6.280321427	6.361789775	6.332668849	6.461721909	6.49531962	6.476158691	6.535518431	6.455873295	6.525693382	6.469865979
Arg1	4.677084192	5.320682036	5.485694501	5.341475037	5.234555364	4.54849096	4.248379673	4.250603826	4.172009965	4.383115713	5.009868019	4.526442044
Arg2	4.198763155	4.01690836	4.134399295	4.127940004	3.911354402	3.726168764	4.000059559	4.059953626	4.162954531	3.582740772	3.944442218	3.799391954
Rhoa	7.276512092	7.360233311	7.352759076	7.31593221	7.308103041	7.29661143	7.29661143	7.34201092	7.433808507	7.424502018	7.390446501	7.416275036
Rhob	5.35853253	5.78468184	5.750582437	5.569362556	5.51111845	5.438048326	5.293982811	5.150632518	5.127642189	5.383313631	5.351883738	5.203432296
Rhoc	5.191420572	5.149443124	5.113195146	5.228680266	5.109751693	4.792251579	4.962849742	4.667323797	4.792251579	4.791305247	4.628388408	5.062760427
Rhod	3.582740772	3.512710304	3.284964337	3.563585035	3.226997972	3.325883513	3.368930646	3.403429674	3.384666457	3.625085498	3.298587714	3.348356268
Arhgap5	3.764367881	3.900997724	3.917758187	3.936657583	3.802953443	4.017720673	3.585408901	3.670985567	3.559795067	3.433077707	3.66649779	3.594583087
Arhgap6	0.61087203	1.146067052	1.059574854	0.97070452	0.864079665	0.549682707	0.637951694	0.662416698	0.498122693	0.495012776	0.56832332	0.441113698
Arhgdib	5.480984827	5.081721706	4.514195148	5.097513552	5.151292479	5.325587208	5.680871345	5.538951422	5.586989388	5.605040847	5.652083748	5.61522378
Rnd2	4.930211361	4.781376138	5.036835009	4.983694023	4.780422086	4.285222855	4.303457791	4.214500742	4.036976387	4.176473228	4.226985501	3.877739147
Arl4a	5.710369091	5.412517338	5.375591616	5.360559465	5.06217702	5.192860807	5.304203893	5.544038423	5.48044493	5.491769459	5.385015899	5.227509712
Arnt	3.979710138	4.039894723	4.05811044	3.886325629	3.984728722	4.060734083	3.969078891	3.989342758	3.954084832	3.863955664	4.008370773	3.940790764
Arnt2	0.361151422	0.328481007	0.365241603	0.320765647	0.412593738	0.476244658	0.384506538	0.545037593	0.585297851	0.521327284	0.471726034	0.420816896
Arntl	3.217970936	3.509172	3.439559436	3.365498434	3.129263294	3.435145101	3.554220571	3.743430154	3.589727274	3.826173565	3.628204091	3.619384704
Arpc1b	7.294435995	7.114568127	7.016853358	7.106706439	7.032948912	7.101006477	6.840177298	6.907586651	6.975556546	7.162652303	6.91622215	7.151451291
Art1	0.200898329	0.598003298	0.374391494	0.275217841	0.054888171	0.124200328	0.0563892	0.144304706	0.226913959	0.140030377	0.151422739	0.259688301
Art5	0.282806709	0.380561454	0.627442748	0.365992963	0.351884859	0.302710611	0.117748097	0.195896181	0.187122125	0.251924503	0.25042879	0.181109136
Artn	0.455421171	0.426495891	0.293408857	0.389413173	0.420816896	0.359092547	0.424034036	0.522878959	0.50759862	0.584459091	0.36656932	0.530166573
Arvcf	3.376701663	3.114798057	3.114261402	3.093491561	3.230298989	3.25646231	3.565426342	3.463528009	3.57292537	3.173198575	3.211693152	3.166519753
Arsb	1.859012289	2.013739536	1.872691144	1.774826835	2.138287238	2.08463273	2.020987917	1.930527291	1.843626562	1.918226828	2.052173328	1.975699941
Arsa	3.006491194	2.894005371	2.902410964	2.830587059	2.946512377	2.818555213	2.928241254	3.29032245	3.227672834	3.017902631	2.9735345	2.945357937
Asah1	4.43077067	4.565847672	4.557390625	4.541282269	4.717915534	4.591623156	4.624879479	4.685685744	4.705820557	4.501985084	4.71554048	4.508860195
Rab27a	3.50049721	2.864040844	2.917415004	3.398045159	3.146556541	3.344289707	3.567961158	3.619008973	3.61874891	3.501461137	3.529510055	3.319825161
Ass1	0.189684208	0.201240143	0.518364952	0.36369329	0.241428513	0.190109859	0.164423489	0.100321157	0.150783177	0.218711995	0.152287319	0.15955467
Astn1	0.04924486	0.079502755	0.039636515	0.070480212	0.096425534	0.073755554	0.069771724	0.070480212	0.073755554	0.0563892	0.114211647	0.120670183
Serpinc1	0.217637245	0.188669492	0.13232426	0.19619771	0.159059483	0.171625601	0.07916701	0.276972569	0.136575674	0.082314759	0.110838478	0.100992607
Zfhx3	0.324078925	0.251924503	0.317978482	0.289824368	0.317646891	0.280541507	0.28295551	0.246457565	0.251227979	0.202194321	0.24710735	0.221668097
Ate1	2.922631531	2.759621304	2.878746637	3.011485913	2.921683203	2.996092662	2.970779119	3.023234839	3.053036867	2.972263724	2.926214166	2.960557128
Atf1	4.336981838	4.284883079	4.224840704	4.311940951	4.239348106	4.318018395	4.305604182	4.182908698	4.263636405	4.262863622	4.217922635	4.358441459
Atf2	3.568165898	3.479533551	3.444907324	3.377127007	3.419469543	3.520219542	3.44925894	3.381231514	3.377806857	3.368354863	3.358132263	3.386868674
Atf3	1.452349981	2.88212779	2.037409909	4.142236705	4.08545189	4.866807322	3.307518544	2.756007455	3.721846866	3.795256418	3.150928335	2.988615043
Atf4	7.006114883	7.117124193	7.126291272	7.169801694	7.050397496	7.189244567	7.019383723	6.933024423	7.037607304	7.29255324	7.106706439	7.209872639
Atm	1.458965804	1.552752038	1.643255029	1.4241162	1.600198653	1.733500848	1.573500071	1.64964351	1.564106848	1.532503624	1.674695051	1.750102307
Atox1	8.51534732	8.013931258	7.930978738	8.225259577	8.054393408	8.184634504	8.356712883	8.448766518	8.577347533	8.73384321	8.315856388	8.455923332
Atp1a1	7.540342889	7.642053274	7.767800823	7.553765355	7.804269729	7.829698525	7.788037188	7.637138475	7.946767561	7.734198728	7.837177474	8.069603477
Atp1b1	7.321520904	6.901256502	7.142425265	7.227212697	7.052717069	7.089340588	7.41770004	7.146947764	7.440454984	6.526937413	6.922085334	6.930475555
Atp1b2	0.813679106	0.979165479	1.000687399	0.6984591	1.154425061	1.097890605	1.18376765	1.381381496	1.451890818	1.321783879	1.356336517	1.408673177
Atp1b3	8.327632691	8.195533087	8.242147243	8.166858176	8.235056751	8.436193916	8.315856388	8.335884559	8.538647718	8.242147243	8.235056751	8.532517052
Fxyd2	2.677584386	2.252444738	1.861483874	2.257787699	1.668376347	1.486647047	1.931755615	1.785820662	1.879763886	2.068892786	1.864491202	2.163628904
Atp2a1	1.80663379	3.562583057	2.452189761	1.758078955	1.946143809	1.431985195	1.187187933	0.969576806	1.757190763	1.52431985	2.066279768	1.933451291
Atp2a2	5.856741453	6.374886396	6.42535967	5.884859181	6.376116895	6.494059964	6.240523053	6.286740446	6.439670725	6.285944314	6.517257071	6.600089367
Atp4a	0.483907828	0.459824362	0.407824572	0.537668614	0.621372009	0.848729066	0.743429879	0.691301418	0.719994651	0.849812064	0.848729066	0.719994651
Atp5a1	8.069603477	8.148912516	8.166858176	8.082325967	8.302850849	8.349888493	8.288108196	8.288108196	8.395191911	8.436193916	8.369981672	8.58853125
Atp5b	8.604330474	8.797586125	8.843736675	8.786972071	9.067449316	9.123938289	9.067449316	9.015257322	9.067449316	9.166708621	9.15583277	9.294181332
Atp5c1	7.557928846	7.448462647	7.44492504	7.545608659	7.440454984	7.440454984	7.505683582	7.495461918	7.529538986	7.560813216	7.488330329	7.628602777
Atp5f1	7.451046077	6.694413933	7.241764277	7.542718352	7.200196784	7.198082412	6.89915076	7.372203815	7.274853809	7.259056261	7.323613172	6.971698147
Atp5g1	6.419523265	6.223566435	6.112444158	6.373669147	6.40753134	6.334845711	6.623760681	6.511630827	6.589040765	6.696485279	6.381311555	6.59064525
Atp5j	7.548602939	7.234771413	7.149545187	7.394565018	7.219033893	7.227212697	7.331379616	7.255262492	7.29255324	7.237631224	7.21315607	7.250010783
Atp5k	8.455923332	7.951525153	7.91292255	8.195533087	7.887261781	7.992197308	8.258822713	8.113370189	8.242147243	8.258822713	8.036768681	8.184634504
Atp6v1a	6.206234489	5.916809105	5.995980375	6.051190463	6.041660052	6.188128413	6.104285342	6.079795846	6.107104367	6.056790628	6.118112651	6.014031538
Atp6v1b2	5.819941641	5.946008578	6.020853868	5.909547438	6.031241248	6.115060545	5.991937982	5.972089368	6.033068109	6.197231737	6.144391781	6.131157255
Atp6v0d1	6.507514522	6.713905216	6.669734316	6.585822454	6.635866303	6.592069859	6.628093886	6.645918016	6.652992479	6.570757302	6.569168493	6.548603642
Atp6v1e1	6.938948149	7.025988672	6.947611219	7.019383723	6.897704298	6.985174335	6.95128309	7.022015872	7.01161015	7.054603844	6.89496806	6.946064567
Atp6v0e	7.887261781	7.390446501	7.451046077	7.742542989	7.375092963	7.518848363	7.6169693	7.545608659	7.67195994	7.609097413	7.384070756	7.518848363
Atp6v0a1	4.499947831	4.735688237	4.90251481	4.396119417	4.88424371	4.663576581	4.596637598	4.568183645	4.764218597	4.615965298	4.784284877	4.682283626
Atp7a	3.158854559	3.662113783	3.821555221	3.394069943	3.517938816	3.481840502	3.178544087	3.251555172	3.16820026	3.058117345	3.350704816	3.098413913
Atp7b	0.032041285	0.094955666	0.173726081	0.047348827	0.069658079	0.03135082	0.066451798	0.018569887	0.012149457	0.016392849	0.007413566	0.024432143
Atp8a1	3.34646739	2.86769529	2.959434337	3.001110988	2.855587553	3.269455096	3.23209327	3.147256388	3.290652708	3.12725485	3.143485782	3.029692573
Atp9a	5.24227919	5.436910592	5.420478706	5.304203893	5.452718072	5.4344111	5.527318154	5.521823586	5.523468517	5.429404278	5.396171767	5.464816117
Atp10a	0.730713164	0.669599911	0.618149694	0.721865633	0.762166071	0.819038417	0.85781312	0.803711247	0.893108174	0.623905248	0.779175656	0.906681422
Atpif1	6.664754969	6.294297109	6.165792481	6.524473135	6.31261424	6.369931338	6.658837032	6.607316263	6.692569144	6.678975621	6.482032429	6.574091121
Atp6v0c	6.687496656	6.770654184	2.468670834	2.672234097	6.89496806	2.273717336	7.030093484	3.929390181	7.145369634	2.888744238	6.890611415	7.071284087
Slc7a1	3.22445323	3.404727047	3.627798352	3.424301936	3.783132442	3.51442513	3.710461798	3.251291544	3.405970078	3.336093102	3.614008708	3.713696526
Slc7a2	1.339308762	1.539773756	1.453629466	1.258098555	1.675315946	1.564408227	1.470309454	1.431006332	1.332626438	1.473030698	1.447027771	1.694307128
Slc7a3	0.093587854	0.065519329	0.1087386	0.130624877	0.078125183	0.243953959	0.09660858	0.109268743	0.209738746	0.073755554	0.126750921	0.143109549
Atrn	3.646811494	4.117767254	4.189351993	3.679284806	3.960072561	3.894098418	3.64257915	3.760977412	3.63688484	3.593364171	3.744796466	3.543233581
Hnrnpd	3.782831302	4.02330602	4.070757822	3.871232676	4.211694501	4.145314174	4.092237589	4.182178993	4.160523276	4.299405763	4.326123108	4.424694366
Auh	4.002039296	4.092237589	3.961280886	4.13602492	3.836695035	3.707188412	3.837088522	3.811785891	3.759255111	3.750791319	3.676315644	3.787884038
Aup1	5.954896828	5.785483843	5.756282607	5.78885053	5.652524988	5.632119302	5.738030811	5.745307064	5.799804308	5.700529008	5.748934059	5.787258178
Avp	1.66314916	1.586191255	2.310858983	1.922583966	1.593722932	0.754184617	1.238847611	0.71632647	0.87992218	0.928062413	1.145545004	1.06250305
Axin1	3.828031487	4.062294474	4.08113034	4.012124154	4.063193053	4.082114345	4.131184495	4.148357282	4.160317176	4.339694168	4.317540195	4.262167864
Axin2	2.837143825	2.860215718	3.047403732	2.555951899	3.024633758	2.857312261	2.861828625	3.067310756	3.041781769	2.978557236	3.021734748	2.830854803
Cep131	1.879763886	1.863024129	2.011594224	1.63815342	1.937604546	1.859960465	1.917361806	1.92904793	1.937604546	2.03244228	1.964427112	2.080770815
B2m	9.52181268	9.730366603	9.393563793	9.338146694	9.624431682	9.971707827	9.765093819	10.08975748	10.14237973	9.971707827	10.03466365	9.765093819
Bach1	3.997415072	3.987687484	3.915507984	3.975675388	3.960461506	4.161862276	4.010974621	4.015745112	4.068921707	4.076167499	4.11251824	4.057691261
Bach2	0.972658356	1.25286001	1.249810903	0.931732608	1.395337986	1.083427601	1.197749867	1.108490593	1.097203284	0.917932195	1.346329491	1.409744798
Bad	4.896394527	4.618488447	4.591274726	4.823278413	4.602129864	4.622959068	4.830745413	4.769358488	4.739056867	4.904465689	4.535101329	4.719493876
Bag1	7.089340588	6.833809588	6.722818491	7.076667992	6.907586651	6.929007055	7.037607304	7.135295168	7.128062963	7.154548925	6.968880347	7.146947764
Bak1	3.984728722	4.182908698	4.217922635	4.146088187	4.17314533	4.175394019	4.100684817	4.016506741	4.196629956	4.248753436	4.254050361	4.271519162
Bard1	0.690566079	0.786811815	0.885540994	0.693406686	1.122441183	1.130566873	0.915360092	1.046475519	0.874200386	0.867078175	1.110688442	1.123147699
Barx2	6.892233431	6.366932217	6.488486656	6.869034873	6.473981467	6.569168493	6.811954574	6.479974635	6.687496656	6.148743194	6.514383837	6.557462125
Bax	5.21950032	4.990175142	5.009868019	5.183643122	5.015915596	4.846341985	4.910157331	4.885363567	5.103073469	5.122745395	5.055057189	5.110481727
Bcl6b	0.773709292	0.776415931	0.739761538	0.783340684	0.909942068	0.960979429	0.928391896	0.906352815	1.113783728	1.26891354	0.807826339	1.090988241
Bcap29	4.255393794	4.021429489	4.066770334	4.236069492	3.97664905	4.086114403	4.03666853	4.075805077	3.993813182	4.141054966	4.099415512	3.061799155
Phb2	6.502172417	6.526937413	6.461721909	6.508716407	6.59644377	6.570757302	6.643364261	6.600089367	6.681760376	6.91622215	6.744949015	6.933024423
Bcat1	0.12498046	0.141673775	0.184794115	0.220588277	0.430178489	0.376947771	0.242184331	0.28622792	0.255165861	0.547542994	0.446856706	0.780605973
Bcat2	4.988193702	5.01547414	4.756401861	5.029525537	5.033123691	4.906372125	5.008681228	4.868254885	5.11693505	5.114168895	4.940686802	4.989704349
Bche	1.950471249	2.008155501	1.799893724	1.843308201	1.936870138	1.905459312	1.99295361	1.863899617	1.871567605	2.036935717	1.882278667	1.799519137
Bckdha	5.085115883	5.196031224	5.215585476	5.247567597	5.323829461	5.193687212	5.343014106	5.297218166	5.335611493	5.401946385	5.338824141	5.161559822
Bckdhb	5.024303459	4.997552145	4.980521953	5.089695643	5.089695643	5.161559822	5.085526803	4.977636702	5.215585476	5.172589921	5.127642189	5.019696794
Bckdk	4.331743358	4.463248547	4.489570469	4.457226119	4.532536033	4.609022064	4.491513251	4.644420753	4.674387078	4.724394934	4.499947831	4.550352824
Bcl10	5.306647321	5.015915596	4.960797107	5.212178305	5.107742753	5.2207702	5.248629658	5.203432296	5.293352286	5.380170723	5.200094239	5.171974765
Bcl2	1.776429818	1.759248701	1.69559436	1.615546741	1.672865431	1.688706168	1.658528072	1.733956018	1.677407212	1.491946239	1.569236413	1.681112878
Bcl2a1a	1.009707842	0.951366026	0.775717106	1.126366574	0.564498378	1.279819521	0.861916275	0.830054857	0.846610586	1.357452709	1.369571175	1.000948133
Bcl2a1b	1.616930467	1.822430103	0.981668396	1.129208017	0.942709557	1.659288157	1.494663767	1.404487489	1.295626016	1.896870471	1.790393649	1.613080791
Bcl2a1d	2.048974713	1.410958508	0.880271369	1.684228765	1.092278567	1.807901189	1.476578211	1.671320616	1.349259041	1.97120781	1.704127234	1.362767469
Bcl2l1	5.203432296	5.424210821	5.503923506	5.387835914	5.2631718	5.179792968	5.291587489	5.257997374	5.241217521	5.055057189	5.099286741	4.92705217
Bcl2l2	4.215824157	4.326560446	4.191988258	4.276574992	4.090686221	4.125928333	4.013158808	4.155218536	4.033751142	4.021429489	4.06192908	3.847299639
Bcl3	2.505246219	2.541084745	2.277436547	2.404838812	2.4274584	2.638932426	2.731589069	2.780309599	2.929755674	2.951985682	2.853791387	3.38748081
Bcl6	4.488465934	4.345169045	4.202153321	3.964302424	4.329411723	4.464439516	4.56857272	4.579633867	4.696872627	4.799110055	4.811073056	4.779296194
Bcl7b	3.758835776	3.888308931	3.654734395	3.679989471	3.632387459	3.567961158	3.830693472	3.621705912	3.718203541	3.926131919	3.629639968	3.728464141
Bcl7c	5.78468184	5.53456422	5.178709631	5.815147126	5.707786999	5.745307064	6.061812784	5.812998086	5.871122804	6.127807563	5.674169863	5.712688289
Bdkrb1	0.148680717	0.144441656	0.121007385	0.194458749	0.310661276	0.226913959	0.253678917	0.16923266	0.161665755	0.175023716	0.158377752	0.762664772
Bdkrb2	0.357775798	0.642798978	0.835767892	0.590562196	0.697941646	1.043445012	0.598443284	0.61549988	0.699253072	0.691301418	0.912991555	0.792862362
Bdnf	0.289376196	0.326233065	0.312360866	0.225020828	0.307369454	0.335420906	0.291339783	0.335974049	0.337716166	0.566431643	0.299049978	0.310403894
Bet1	5.030642652	4.602559157	4.605129575	4.924623916	4.678644674	4.876686869	4.791305247	4.800251882	4.859819784	4.636354145	4.69124564	4.644682944
Bex2	0.396812174	0.350926831	0.223090568	0.586675594	0.474091271	0.211540085	0.406270054	0.496918185	0.361460854	0.587928437	0.621372009	0.370527869
Ngfrap1	4.965916561	4.995512654	4.91388703	4.764218597	4.859819784	4.640532371	4.63150283	4.702323396	4.723525666	4.96650084	4.745754401	4.905271759
Bfsp1	0.720188231	1.123792364	1.150138229	1.220022282	1.025859134	1.046076073	0.823932429	1.012312043	1.116519183	1.435877671	1.083427601	1.4241162
Glb1	3.157858666	3.341741887	3.332020352	3.228673822	3.484630426	3.417580514	3.431276338	3.464211078	3.419243635	3.427386307	3.435445389	3.451635945
Bglap3	4.841836268	3.310995316	3.049990635	3.388015476	4.21214023	4.489570469	4.500352765	3.696245677	4.578407927	4.125649036	4.320276654	4.244974241
Bgn	6.805047721	6.705805962	6.335874388	6.371181699	6.982687089	6.680743494	6.683290768	6.041660052	6.220959989	6.551568192	6.380140901	6.975556546
Bicd1	0.177878618	0.234037989	0.23833635	0.182743168	0.166238531	0.21605372	0.203862973	0.130409005	0.131729452	0.129286375	0.155755239	0.122070891
Bid	1.877147511	2.312743056	2.00531626	2.262020686	1.96829993	2.069756682	1.931284266	1.982121518	1.893719899	2.127958012	1.854561336	2.052173328
Bik	1.11591215	1.056004184	1.021642302	1.203266457	0.893108174	0.854056423	1.018832575	1.385106976	1.206777559	1.471509447	0.889631449	0.837237916
Bcl2l11	2.404632797	2.490358159	2.28881858	2.243573232	2.307442206	2.526991576	2.185254535	2.345422074	2.517147744	2.685609249	2.383196255	2.444631115
Fabp7	1.284497715	0.880271369	1.099641325	1.064466253	0.928062413	1.056255555	0.963910533	0.700593322	0.816069059	0.59769172	0.89559169	0.522878959
Prdm1	4.616780117	4.751364414	4.809767971	4.494632624	4.592212245	4.592212245	4.485791482	4.532075394	4.347147972	4.381373068	4.416120485	4.113507722
Blk	0.226098855	0.090402642	0.076437259	0.101510123	0.097581958	0.254586738	0.292309041	0.118950333	0.215093213	0.34067881	0.16923266	0.081951558
Blm	1.282624376	1.45149746	1.577580346	1.538316223	1.761012294	1.816491796	1.44921401	1.562929986	1.364996475	1.580461645	1.780222261	1.747663795
Bmi1	3.547618843	3.545952109	3.417580514	3.527104806	3.423364515	3.377806857	3.423749139	3.325883513	3.285224419	3.409051658	3.302440236	3.334866019
Bmp1	4.827239468	4.901610488	4.88800101	4.616391357	4.885363567	4.628092857	4.57414695	4.477686028	4.572024422	4.719493876	4.644420753	4.824648988
Bmp15	0.039984892	0.028858605	0.045354402	0.028318571	0.093223276	0.089915162	0.155179094	0.104364389	0.072253712	0.047348827	0.139531218	0.059175513
Bmp2	3.00408521	3.668044398	3.772385195	3.341259257	3.294207714	3.031665939	2.597828574	2.739334565	2.437617399	2.608827495	2.768814778	2.392366891
Bmp4	3.18992364	4.46575714	4.158355839	3.501974254	3.570275775	2.984702617	2.703166934	3.074070031	2.687581538	2.927124817	2.998883536	2.638932426
Bmp5	0.042823996	0.082588596	0.055756042	0.036213949	0.119332248	0.082741127	0.134046108	0.073113237	0.134331524	0.032965044	0.039636515	0.046376886
Bmp6	1.937604546	2.240915871	2.37316733	1.811111732	1.80571428	1.598136946	1.636456845	1.637176022	1.443860759	1.428947749	1.580912955	1.575924884
Bmp7	4.91250925	5.25356534	5.236306081	4.994884881	5.130790774	5.030126025	4.840954693	5.067694133	5.049369409	5.085526803	5.025645444	4.919744736
Bmp8a	1.013107291	2.712017512	2.827828888	1.799519137	2.117440486	1.500193321	0.969168359	1.398446533	0.824867238	1.136350732	1.636456845	0.938895563
Bmpr1a	5.982001282	6.121342691	6.168623636	6.109659981	5.958925365	6.055634176	5.725077675	5.811161058	5.828959985	5.69312608	5.827216375	5.7175588
Bmpr1b	0.978748801	1.037471538	1.396645121	1.420571393	1.057863615	1.280782905	1.068467755	1.06250305	1.035481859	0.909195904	0.95325602	0.85781312
Bmpr2	4.213598512	4.587618818	4.644420753	4.341799263	4.487874908	4.577911331	4.294501554	4.400099657	4.418387664	4.13473214	4.388831064	4.197553792
Bmx	0.316162125	0.289521207	0.294386348	0.279224404	0.292977744	0.219272421	0.474766952	0.296613553	0.358105096	0.425820048	0.429601874	0.389413173
Bnc1	4.990540812	4.974127323	4.987605306	4.705455244	4.698730168	4.62540842	4.408970767	4.455037927	4.38537667	4.104873072	4.267982601	4.350359325
Bnip2	4.41112737	4.287010304	4.278679724	4.342118405	4.252402734	4.240957781	4.221715351	4.196629956	4.117367869	4.387194633	4.151071695	4.220055254
Bnip3	5.260007079	5.058597838	4.622959068	5.095120491	4.803057074	4.703946408	5.023332853	5.196531836	5.166645597	5.290129814	5.244887368	5.01158893
Bnip3l	7.094695508	7.133341035	7.198082412	7.269835524	7.043463069	7.024097023	6.867502274	6.833809588	6.742695093	6.675728474	6.778062611	6.583667346
Smyd1	0.14396585	0.556525885	0.276349873	0.326032182	0.122820936	0.128053779	0.151182338	0.112561614	0.105018875	0.112979737	0.139133075	0.157835489
Bop1	4.246944988	4.643866442	4.707201634	4.439191532	4.606935771	4.434736276	4.509799671	4.438775665	4.535917159	4.775303201	4.617725679	4.805340439
Bst1	1.005768373	1.160049562	0.892676112	1.209617485	1.177829027	1.126877902	1.164411388	1.236788977	1.048736662	1.028036709	1.338050715	1.39102689
Bpgm	4.190349167	4.884837058	4.797099152	4.647592357	4.528660062	4.187746079	3.99926318	3.959754207	3.817786006	4.059317762	4.161245822	3.903850559
Brca1	1.146932652	1.184094809	1.436484581	1.388125993	1.556023092	1.578169572	1.407848556	1.360936029	1.288596101	1.494276233	1.453629466	1.610367832
Brca2	0.441905986	0.657336882	0.703137441	0.619282778	0.789362678	0.722921091	0.607031727	0.771948133	0.652744086	0.85937404	0.842422759	0.90275559
Zfp36l1	5.921424111	5.999656261	5.830264599	5.553315225	5.716014245	5.738030811	5.432586561	5.517097725	5.606356454	5.329557542	5.541247689	5.428753128
Zfp36l2	6.189162147	5.819081571	5.606356454	5.900057252	5.993601609	6.421003808	6.258449322	6.107954628	6.23189138	6.022710627	6.075039303	6.034333378
Birc6	2.660867893	2.91005087	2.946512377	2.585923797	2.968321421	2.965637824	2.799592965	2.918371143	2.995860759	2.857312261	3.042230058	2.951985682
Chic1	0.328481007	0.740003141	0.81855172	0.635332007	0.456966705	0.447222351	0.316162125	0.425820048	0.248357507	0.270347904	0.246185532	0.2541028
Bsg	8.242147243	8.002479962	8.002479962	8.121096222	8.02064768	8.045385178	8.113370189	8.125905653	8.258822713	8.203878683	8.094922375	8.225259577
Bsn	0.167476221	0.219745439	0.16274335	0.125318565	0.210353757	0.169703069	0.229898079	0.311386145	0.318302297	0.223329357	0.293982683	0.204308202
Btc	3.309222546	2.377069937	2.53750321	2.873683528	2.486472115	2.520053654	3.146986364	3.011485913	3.150011535	2.556257858	2.852616781	2.57019886
Klf5	4.413460777	4.586696929	4.451162293	4.098442105	4.929912455	5.110974762	4.968810766	5.138884249	5.509868716	5.360559465	5.420478706	5.356361092
Btg1	6.353166972	6.271294858	6.263491528	6.374886396	6.269422711	6.419523265	6.397682432	6.414456273	6.484455457	6.353166972	6.37904923	6.192145857
Btg2	6.180427673	5.995980375	5.828096692	6.130037432	5.779277998	6.064021197	5.872219277	5.70132218	5.825310293	5.369713345	5.461994344	5.222890895
Btg3	4.921926459	4.716616512	4.917098006	5.044580967	4.644682944	4.495919487	4.619679922	4.581409538	4.649234585	4.24161516	4.398283457	4.292456581
Btk	0.905497397	0.78392988	0.623905248	0.594466699	0.724071426	0.796808758	0.925077838	0.905497397	1.058612694	1.008057101	0.896104151	1.1532585
Btn1a1	0.388786298	0.357775798	0.706503165	0.522263994	0.379546538	0.309464461	0.58146182	0.557164353	0.543567146	0.27429856	0.463022748	0.294577902
Btrc	0.938227663	0.957745739	1.19959729	1.140582468	1.115222862	1.138291834	1.024210089	1.291972738	1.15040766	1.056255555	1.168760149	1.120327076
Bub1	1.659288157	1.556536981	1.681864548	1.819339266	2.073140827	2.118027254	1.815618761	2.058949674	1.946663639	2.100572235	2.251656656	2.329891582
Bub1b	2.523885216	2.430988368	2.692016082	2.727946236	3.205841087	3.268696534	3.0069204	3.122172804	3.095358305	3.247168875	3.369655707	3.415273272
Bub3	4.700815722	4.771889189	4.839232513	4.738443207	5.024668002	4.975258034	4.832791257	4.905744679	4.965389974	5.01288778	5.002532009	5.155492277
Commd3	6.152531225	5.834117087	5.936511449	6.04377673	5.95564974	5.938541387	5.976594564	5.961545156	6.04559126	6.089067491	5.977408751	6.012671876
Tspo	7.027963402	6.699672257	6.408187267	6.833809588	6.815344325	6.705805962	6.827007359	6.761191483	6.853402967	7.255262492	6.702379116	6.962056734
Serping1	5.578827541	5.949081582	5.484215401	5.402624402	5.584987629	5.360559465	5.227509712	4.865230396	4.751364414	5.188886791	4.688747558	5.236820181
C1qa	4.731088458	4.774243673	4.006456555	4.5607979	4.35766656	4.143463666	3.996842252	3.995902964	3.829499432	4.493611444	4.127162481	4.658225044
C1qb	4.209424851	4.171408718	3.402605543	3.900012786	3.603690441	3.509769983	3.124362605	3.138246708	2.801903782	3.902939811	3.431276338	3.97756089
C1qbp	5.51111845	5.850713508	5.860888817	5.827216375	5.904413631	5.90829906	5.845515521	5.78468184	5.891684958	5.946008578	5.949081582	6.181849185
C1qc	4.333854345	4.544099688	3.704118337	4.287010304	4.141684747	3.866989136	3.506275133	3.574452113	3.592706105	4.157031656	3.699061607	4.250310409
C2	2.061223446	2.567359335	2.406930106	2.053691758	2.322945298	1.89626979	1.821188057	1.667004599	1.688706168	1.766047528	1.656617546	1.853106099
Ciita	1.117652894	1.018565335	0.732895633	0.962438938	0.801924777	1.133581608	1.159109902	1.288596101	1.228026065	1.181547637	1.311710692	1.16383667
C3	3.514870679	5.075119409	4.521814157	3.873835169	4.178104523	3.465318929	3.112702089	2.894565111	2.326107707	3.025010719	2.936952906	3.058117345
C3ar1	0.726027211	0.776075598	0.57604692	0.795118234	0.800186053	0.772587108	0.50759862	0.491372598	0.429354351	0.819399882	0.988290978	1.102421619
C4b	3.620448247	4.786949633	4.463486232	3.80605282	3.895944526	3.325537269	2.930398317	2.945357937	2.819628716	3.404727047	3.142515403	3.060028139
C5ar1	0.485984732	0.581868173	0.405590585	0.467519748	0.492703322	0.292309041	0.240568189	0.119200679	0.245990996	0.506511522	0.493289825	0.874200386
C6	0.256182157	0.685149927	0.326444317	0.342416422	0.167868091	0.068294357	0.201240143	0.11437318	0.123016042	0.117265809	0.109957473	0.148286408
C9	1.124209503	0.676022279	0.841907002	0.850854437	0.624234825	0.83247591	1.026201798	1.038602063	0.879351694	0.904695207	0.814603868	0.606722618
Hyou1	4.240957781	4.757301744	4.750539239	4.30078343	4.477686028	4.597451696	4.459274011	4.518274313	4.650216598	4.615569609	4.587028133	4.766534214
Cab39	6.122076089	6.277447393	6.293451414	6.278847896	6.183299012	6.200672171	6.168623636	6.148743194	6.062483886	5.998701212	6.176421576	6.126640485
Cacna1a	0.411307445	0.314703943	0.415324436	0.480206481	0.294825131	0.378920269	0.350926831	0.4656367	0.510557628	0.353073108	0.35066619	0.419057587
Cacna1c	0.287209473	0.268582281	0.318625143	0.146262578	0.323597357	0.343840786	0.380831979	0.289091037	0.33628015	0.401779325	0.428005352	0.405879734
Cacna1d	0.268582281	0.178852243	0.127585513	0.143811896	0.263335475	0.232841543	0.260588147	0.340422916	0.372976274	0.246457565	0.310238044	0.312360866
Cacna1e	0.446211358	0.218956296	0.238621126	0.189684208	0.249377328	0.371340217	0.40267445	0.41491572	0.452234829	0.336797888	0.510128529	0.374391494
Cacna1g	0.940147745	0.730713164	0.735028262	0.711168193	1.27765639	1.204026238	1.085062029	0.932964398	0.997876915	1.283132382	1.064158955	1.44921401
Cacna2d1	0.719994651	0.719994651	0.684010737	0.681371318	0.852954326	0.78641448	0.801534058	0.711168193	0.647051394	0.756695732	0.682445745	0.829332587
Cacna2d3	0.722293156	1.361384559	1.42776341	1.106126633	1.010114609	0.559821955	0.611926428	0.660039542	0.444685893	0.482506752	0.656075325	0.484275103
Cacnb1	1.766512329	1.608006461	1.766047528	1.532063497	1.48327302	1.477588692	1.464195338	1.644954553	1.612619989	1.634724842	1.360936029	1.390034007
Cacnb2	0.379242659	0.181109136	0.251227979	0.283951006	0.089124239	0.262481737	0.249377328	0.18594124	0.342112165	0.31930527	0.393297512	0.254317779
Cacnb3	3.944442218	3.714097323	3.564545208	3.55943929	3.81094919	3.698650235	3.678573528	3.762294159	4.008078547	3.79336941	3.849101383	3.840236515
Cacnb4	0.329803894	0.239148769	0.329803894	0.285912869	0.235801162	0.268105804	0.405080734	0.288327904	0.312360866	0.103809609	0.297397811	0.244159313
Cacybp	5.330080313	4.942883396	4.985891957	5.305292201	4.904465689	5.093515529	5.206262143	5.132068059	5.023848204	5.198284364	5.11249817	5.235193588
Pdia4	5.150632518	5.559290612	5.548908334	5.302353537	5.412517338	5.448904993	5.269626533	5.321102059	5.395345293	5.267197003	5.397443691	5.573396739
Ddr1	6.04377673	6.27551596	6.160649737	5.872219277	6.108855722	6.174624106	5.984659285	6.207954016	6.255487515	6.033068109	6.06737691	6.053352991
Anxa2	9.549652641	9.53354652	9.559569462	9.582616436	9.860554411	9.932056598	9.886568241	9.996310221	10.12949694	9.984423503	9.886568241	10.14237973
Calm1	7.318971209	7.102336808	7.135295168	7.276512092	7.174484119	7.202384088	7.244813235	7.222551924	7.299963031	7.253839786	7.255262492	7.234771413
Calm2	8.249157009	8.125905653	8.113370189	8.159525038	8.376808976	8.441615518	8.604330474	8.643375016	8.751237647	8.278664121	8.436193916	8.500050981
Calm3	5.637317699	5.617433538	5.624605122	5.666514435	5.808430055	5.631448713	5.632119302	5.500063034	5.509245862	5.465885696	5.493444984	5.703224505
Aspm	1.507265563	1.328562312	1.549059588	1.464195338	1.802107604	1.92959947	1.729737647	1.864726605	1.788214082	1.654924849	1.937214009	1.761012294
Calr	8.106356907	8.507483754	8.500050981	8.189466361	8.335884559	8.507483754	8.401510036	8.483452331	8.555209206	8.441615518	8.521831884	8.751237647
Car8	0.116815915	0.065015237	0.077516288	0.099004388	0.042313697	0.046951773	0.091618371	0.106146236	0.064758585	0.055574269	0.07212083	0.043958594
Calu	6.461721909	6.465854018	6.418240673	6.476158691	6.640873785	6.664754969	6.482032429	6.430437627	6.42535967	6.394101395	6.400410301	6.625895442
Camk2a	0.194458749	0.485629392	0.443079868	0.293408857	0.284410512	0.276824211	0.414046927	0.323597357	0.31930527	0.188378303	0.330500694	0.336489095
Camk2b	1.095187438	0.970248989	1.055659118	1.108208065	0.972372569	0.760004445	0.926304477	0.990784789	0.894439515	1.022154432	0.927229139	0.852423765
Camk2g	4.104416563	4.045154733	4.026153381	3.988032706	3.93802833	3.808073316	3.821814132	3.805270316	3.683258497	3.586669564	3.720997356	3.68734568
Camk4	0.443720709	0.62464355	0.560348417	0.428389614	0.418106178	0.624234825	0.315066318	0.609417409	0.438066692	0.553190089	0.50759862	0.443079868
Caml	3.940790764	3.726168764	3.819201423	4.099691982	3.781876517	3.932056865	3.965768478	3.895056707	3.887962792	3.957627238	3.643631209	3.8344654
Canx	6.165792481	6.281281386	6.197231737	5.024668002	6.265154978	6.4605128	6.314792312	6.43789336	6.472122041	6.343523302	6.43789336	6.560068492
Cap1	6.737270569	7.043463069	6.98784986	6.807015731	7.016853358	6.95008245	6.79652544	6.867502274	7.087149509	6.980764556	6.958394714	7.165545265
Capg	7.091517045	7.15881703	7.160694729	7.263590617	7.198082412	7.137927707	7.241764277	7.174484119	7.126291272	7.436847732	7.119980177	7.355391045
Capn1	6.115060545	6.426426987	6.448172217	6.140874055	6.409260407	6.469865979	6.429368273	6.549965344	6.638489897	6.381311555	6.509959792	6.525693382
Capn2	5.231794221	5.331894895	5.173233203	5.14029997	5.241880872	5.27973702	5.157151802	5.096234192	5.178208195	5.376264053	5.261253264	5.754650294
Capn3	0.492053272	0.458984537	0.417069014	0.462277965	0.352166288	0.807167978	0.588231043	0.610117754	0.805746304	0.60263587	0.537412934	0.519190989
Capns1	6.851488965	6.95128309	6.89496806	6.801607836	7.014444895	6.869034873	6.860405924	6.694413933	7.032948912	6.942024605	6.742695093	7.073706769
Capn5	3.453136982	3.658885906	3.821814132	3.57902301	3.708961273	3.478991453	3.593560758	3.556152293	3.461173871	3.255644275	3.491512288	3.365641016
Capn6	0.282011296	0.381477805	0.486273735	0.460348035	0.88616275	0.689585664	0.52466387	0.748839394	0.666131152	0.680043149	0.52365467	0.792474208
Capn7	4.717027642	4.51230639	4.492038141	4.6224782	4.520147187	4.637740721	4.622959068	4.655844962	4.600559055	4.677084192	4.649687534	4.611662219
Capza1	5.723139389	5.61281374	5.64243322	5.817304136	5.702109153	5.787258178	5.707331436	5.66066025	5.627323447	5.682182782	5.756282607	5.711236143
Capza2	6.38223599	6.206234489	6.134509088	6.381311555	6.265753291	6.319605217	6.319605217	6.281281386	6.259191304	6.246758354	6.284315543	6.252688078
Capzb	7.073706769	7.284047524	7.263590617	7.15881703	7.241764277	7.091517045	6.998542073	6.966634651	7.039498585	7.191633802	7.129466661	7.227212697
Car11	1.612277294	1.385882118	1.627599378	1.514573591	1.535512525	1.535512525	1.906529534	1.729737647	1.756560344	1.42776341	1.81694698	1.5699053
Car2	5.050946241	5.11607504	5.336408121	5.396171767	5.229669044	5.070642552	4.819162774	4.578734352	4.910157331	4.820665529	4.786949633	4.816827647
Car3	8.671680511	9.644758811	9.184631283	8.624295628	8.959561682	8.094922375	7.59913672	7.016853358	6.836211899	7.637138475	7.523885041	7.375092963
Car4	0.666529091	0.772170258	0.4537182	0.933203942	0.533850776	0.477517098	1.02012187	0.804180744	0.872539248	1.108757823	1.000948133	1.520611112
Car6	9.615189745	8.877104115	9.256724196	9.400363235	8.819655291	9.141312002	9.615189745	9.419986056	9.598178661	8.356712883	9.030819679	9.115650639
Car7	1.072385941	0.783002282	1.191716388	1.174414866	0.848729066	1.116519183	1.229782253	1.284497715	1.081412947	0.692431652	0.88836369	0.681371318
Cat	6.207954016	6.173713594	6.010858046	5.830839142	5.994500303	6.024127294	6.107954628	6.113615376	6.254249544	5.948316698	6.132862755	6.021869695
Cask	3.085373056	3.181480574	3.287426982	2.777981964	3.250128839	3.326790769	2.634859954	3.229290975	2.88378009	3.042579611	2.972961615	3.330271118
Casp1	5.331894895	5.113195146	5.114168895	5.288246855	5.158396819	5.357069698	5.276358275	5.155782664	5.154418388	5.061478193	5.076712708	4.944900706
Casp4	3.423364515	2.708593924	2.060752459	2.928241254	2.464662723	2.81663308	3.465939455	3.253207232	3.181128352	2.949749051	3.269021065	2.827828888
Casp12	1.878268644	2.011594224	1.777245742	1.808292332	1.817691121	1.797564283	1.814230612	1.673870818	1.705264728	1.526048733	1.536833327	1.699091533
Casp14	5.934015909	5.60136908	5.550527236	5.929517104	6.79652544	7.206666619	7.987789327	7.41770004	7.59913672	7.495461918	7.927073739	7.527318163
Casp2	4.225475477	4.272808859	4.245342953	3.990528277	4.042675793	4.038763434	4.042994639	4.167136067	4.057158285	3.963351383	4.179927146	4.063193053
Casp3	4.11608426	3.838393774	3.835956281	4.001106016	3.737071231	3.769903667	3.782487633	3.830693472	3.788293107	3.720997356	3.684390359	3.979018167
Casp6	4.154865548	3.960072561	3.902013333	4.066156458	3.833788271	3.936061867	3.836695035	3.943479228	4.023871239	3.989766029	3.839666567	4.064037769
Casp7	2.636486954	2.530298153	2.62739066	2.579858686	2.658251614	2.550567445	2.780309599	3.040184652	2.776875348	2.791992329	2.727946236	2.634199593
Casp8	3.404727047	3.332423659	3.439863766	3.528459692	3.561479282	3.699977983	3.552500301	3.681339814	3.72036914	3.73253682	3.755905314	3.808073316
Casp9	2.756871063	2.418277263	2.614015637	2.382901064	2.820638975	2.828935407	2.998006947	2.847326876	2.879848517	2.363566144	2.873683528	2.917415004
Casq1	0.878396621	1.809658614	1.138291834	1.106865647	0.994871828	0.512656249	0.674757457	0.617839125	0.764422882	0.487599843	0.883620019	1.083842416
Casq2	3.032847758	2.46391233	2.371630677	2.701265679	2.407908976	2.341674562	2.387824198	2.284648736	2.36317198	2.314369641	2.034809803	2.374252287
Cast	6.347696539	7.169801694	7.436847732	6.832157664	7.085000073	6.770654184	6.323118643	6.450148757	6.230890002	6.256693191	6.58451751	6.34087733
Ctnna1	6.905431705	7.146947764	7.286557063	6.989749128	7.133341035	7.014444895	6.922085334	6.935298359	7.006114883	6.811954574	7.032948912	7.027963402
Ctnnb1	7.873153371	8.342491356	8.30931069	8.036768681	8.203878683	8.258822713	8.02064768	8.121096222	8.249157009	8.148912516	8.121096222	8.278664121
Ctnnd1	5.987227375	6.39910507	6.40753134	5.96792612	6.3656879	6.408187267	6.24858341	6.356567145	6.436964627	6.267409714	6.444436254	6.401068536
Cav1	6.453209183	6.593754744	6.395445968	6.486249872	6.750513153	6.628093886	6.446908883	6.354613626	6.486249872	6.625895442	6.443447783	6.692569144
Cav2	5.580170738	5.174766963	5.052302356	5.354478641	5.229151079	5.445866381	5.095452594	5.27091963	5.324656668	5.428753128	5.271734745	5.273222751
Cav3	0.277845859	0.50691242	0.256046478	0.361460854	0.431383968	0.297397811	0.657801869	0.394747224	0.129767138	0.166769696	0.320392317	0.450475874
Runx2	1.1197867	1.212841738	1.267227545	1.005097231	1.205459667	1.124794113	1.04818198	1.16383667	1.105612448	1.374237987	1.284098025	1.377999905
Runx1	3.167028687	3.779141202	3.671339892	3.088957126	3.401353389	3.451635945	3.028305904	3.472262666	3.486582212	3.577431069	3.451635945	3.275838607
Runx1t1	0.311386145	0.263816753	0.242184331	0.283179816	0.31930527	0.35863795	0.419057587	0.337716166	0.317399483	0.398780018	0.286491858	0.366788416
Cbfa2t2	2.761623462	2.744419311	2.822000972	2.77536237	2.814000216	2.835656227	2.846361168	2.905637325	3.039443869	2.890122147	2.878317572	2.955140417
Cbfa2t3	0.736523671	0.821112515	0.720900656	0.485984732	0.708538155	0.81338858	0.863094903	0.821853692	0.791499133	0.889028554	0.845826451	0.918197197
Runx3	1.088388855	1.025505649	1.02012187	1.038105134	1.312619382	1.280420408	1.371925119	1.446232858	1.619969475	1.80436408	1.658205672	1.665030227
Cbfb	5.337491048	5.299944743	5.333904616	5.346455099	5.375063287	5.364726998	5.332390021	5.298721482	5.326020679	5.288246855	5.352974494	5.293982811
Cbl	2.483325624	2.762483706	2.724329705	1.925161771	2.565230665	2.757261761	2.328124224	2.54518086	2.430252304	2.380096038	2.69069757	2.563116151
Cbln1	0.043814629	0.020379859	0.027794238	0.038581119	0.087753523	0.338811029	0.401779325	0.035945864	0.221353356	0.68791343	0.401234717	0.347320479
Serpinh1	6.261641845	6.183299012	6.093152745	4.91572498	5.445213833	5.097513552	6.124371165	4.698366218	5.960678595	6.096406473	6.140874055	5.408985258
Cbr1	5.151292479	5.226070509	5.138884249	5.257471888	5.144882883	5.280679109	5.26437362	5.250923886	5.292170761	5.35853253	5.268168198	5.147236095
Cbr2	5.572324125	5.334932111	5.432586561	5.498509241	5.448904993	5.229151079	5.381008577	5.052657256	5.04719136	4.770269001	4.882672469	5.01663561
Cbs	3.944634703	3.35388574	3.818684594	3.953641578	4.00160264	3.793690637	4.256329644	3.635442407	3.774941317	2.81663308	3.483847161	3.327918877
Cbx1	4.1801809	4.211694501	4.288329838	4.317250236	4.279331137	4.286106501	4.103472466	4.13822346	4.110844313	4.012124154	4.194867175	4.315699863
Cbx2	3.47302232	3.692364549	3.777080717	3.523798269	3.577062692	3.466891305	3.405970078	3.593560758	3.505481037	3.284964337	3.486814854	3.329085697
Cbx3	4.927470007	5.063986713	5.155492277	5.16876569	5.292170761	5.226833139	5.130004967	5.150142552	5.005099552	5.091538664	5.214532484	5.25356534
Cbx4	3.316009011	3.467556717	3.491027878	3.173593338	3.39254273	3.396347963	3.501176313	3.458356004	3.601917046	3.559116017	3.392218517	3.232736672
Cbx5	3.012449054	3.120886175	3.264829893	3.24028138	3.538616685	3.456566556	3.306783381	3.234137816	3.230841876	3.265790339	3.374040556	3.494249522
Rb1cc1	4.046845944	4.153950921	4.20323878	4.213272968	4.133294727	4.216920399	4.047819479	4.137109097	4.099415512	3.850508753	4.042005055	3.842591921
Cck	1.319390341	1.575464845	1.11699166	1.258410378	1.152298383	1.392715233	1.778114555	1.583311095	1.690286011	1.693818143	1.316637067	1.297182281
Ccna2	3.735216065	3.777583233	4.077977568	4.212907179	4.569075469	4.606188422	4.373190597	4.37498631	4.399412693	4.422061599	4.604270778	4.620529946
Ccnb2	3.099983523	3.42129761	3.597852395	3.758621704	4.144260112	4.167489617	3.870960111	4.089659706	4.073775824	4.146579949	4.260493156	4.310232783
Ccnd1	4.927977259	4.693979609	4.823278413	4.99700188	5.239909428	5.093018863	5.301629392	4.837060066	5.021127692	4.658225044	5.059033987	5.234555364
Ccnd2	5.001404845	5.217485528	5.292625994	4.960413965	5.347586316	4.977636702	4.883054602	4.72576253	4.660455944	4.000059559	4.68302637	4.544848106
Ccnd3	4.592548768	4.699974003	4.614177583	4.642366837	4.868726358	4.769141921	4.869178205	4.704857345	4.879761378	4.88800101	4.762890372	4.962849742
Ccne1	1.979867972	1.827048728	1.940409991	2.110091469	2.313798059	2.131663656	2.172234182	2.03343344	2.002367763	2.486472115	2.327719356	2.463426938
Ccne2	1.945230367	1.789834267	1.924337461	2.367180659	2.043115484	1.989045814	1.877147511	1.791190521	1.83910203	1.959205243	1.812502231	1.932658394
Ccnf	2.757774399	2.550567445	2.757261761	2.629302232	3.015529337	3.141995353	2.990967565	3.058627581	2.949749051	3.202079318	3.148370974	3.087969112
Ccng1	4.88424371	4.537352743	4.4647519	4.769899928	4.447701346	4.555527458	4.487874908	4.406145252	4.417950974	4.39560887	4.327782967	4.325876874
Ccng2	5.191814788	4.826409472	4.82686327	4.796662208	4.443299514	4.519232272	4.452604667	4.422689956	4.335597689	4.222823129	4.120595487	4.05200544
Ccni	6.572948102	6.392096919	6.313440428	6.37904923	6.285944314	6.244570453	6.254249544	6.310685847	6.337454967	6.152531225	6.255487515	6.194879613
Ccnk	3.324328952	3.448522739	3.521804182	3.218487185	3.480523196	3.487390545	3.614008708	3.49483398	3.563585035	3.59135453	3.669891387	3.592479613
Ccnt1	2.090463993	2.467240778	2.553073397	2.164065889	2.485280097	2.55357086	2.091665926	2.263653829	2.360880671	2.49256159	2.422378145	2.372392981
Noct	4.227422599	4.251799861	4.334386236	4.288633852	4.138955703	4.041380937	3.925947957	3.77802042	3.923397602	3.600585481	3.803599089	3.801354544
Ccr6	0.287754875	0.408958152	0.245734259	0.083995218	0.247579158	0.329264983	0.43871941	0.454743274	0.297110385	0.404097549	0.636926719	0.396994674
Ccs	5.023332853	4.896394527	4.755005883	4.834911237	4.756048221	4.699140482	4.843648582	4.812255779	4.829213302	4.811554222	4.757301744	4.818112386
Cct2	6.763536566	7.137927707	7.237631224	6.938948149	7.149545187	7.108994074	6.892233431	6.978137516	7.025988672	7.15881703	7.16792507	7.276512092
Cct3	6.200672171	6.430437627	6.529915746	6.404943636	6.497553612	6.465854018	6.347696539	6.388379103	6.397682432	6.605875187	6.541013583	6.737270569
Cct4	6.790612379	6.62059087	6.645918016	6.680743494	6.669734316	6.634252369	6.612473848	6.634252369	6.610624248	6.699672257	6.607316263	6.821618264
Cct5	6.575532335	6.832157664	6.897704298	6.788362344	6.886165573	6.792978966	6.710173391	6.643364261	6.669734316	6.743947673	6.751959031	7.091517045
Cct6a	6.446908883	6.678975621	6.694413933	6.657304163	6.649137021	6.618891573	6.565587755	6.560068492	6.595389398	6.77488969	6.678975621	6.784099968
Cct7	6.126640485	6.429368273	6.564610141	6.40753134	6.432622101	6.347696539	6.20399518	6.227806758	6.113615376	6.213334508	6.254861034	6.3775606
Cct8	5.811161058	6.14487568	6.214365169	5.932849687	6.236216694	6.236216694	6.048204732	6.146639929	6.15393125	6.206975963	6.245365884	6.457710655
Cd14	1.69072811	1.482736787	1.378887229	1.519234328	1.545328411	2.425047168	1.291524715	1.428187312	2.140972961	2.587297422	2.181294472	3.811785891
Cd151	6.455873295	6.319605217	6.195665845	6.262569548	6.187265037	6.165792481	6.147959275	6.173008897	6.31261424	6.233025255	6.15393125	6.235246348
Ctla4	0.676022279	0.622812301	0.454572423	0.705025555	0.673895308	0.742712345	0.664865174	0.64367894	0.89701804	0.845584618	0.861334365	0.834423354
Cd19	0.020892066	0.134789223	0.042033253	0.160827562	0.190253013	0.184579857	0.1479782	0.269085209	0.163960926	0.24097247	0.235571099	0.138543839
Cd1d1	3.927274332	4.165061409	3.901589178	3.918827561	3.768528102	3.503138428	3.508442282	3.040552496	3.170544943	3.398045159	3.281843623	3.126446305
Cd1d2	0.533522893	0.480613592	0.50691242	0.625743511	0.473488194	0.480206481	0.708538155	0.421278221	0.361151422	0.539667154	0.419237933	0.513311105
Cd2	1.239526836	1.175501885	0.770894784	1.112669915	0.839818622	1.151914131	1.446232858	1.457213588	1.378887229	1.579135441	1.493976691	1.167672943
Cd24a	7.253839786	7.460977967	7.202384088	7.272020775	7.062015802	7.234771413	6.926529127	7.087149509	7.335513743	7.647489621	7.372203815	7.484424102
Cd28	0.114211647	0.069771724	0.138302421	0.063164329	0.057439519	0.113184316	0.151422739	0.099120889	0.149205712	0.297110385	0.178451547	0.092439099
Cd2ap	5.07000077	5.166645597	5.239909428	5.144882883	5.11607504	5.075119409	4.982042689	5.045612557	5.006715448	4.957809564	5.079265998	4.91250925
Cd33	0.766191583	0.509569432	0.400547207	0.567118338	0.360033909	0.490010578	0.263073953	0.396142225	0.492053272	0.551335646	0.50012688	0.700593322
Cd34	5.662162944	5.711236143	5.593990972	5.630367162	5.669932863	5.462507963	5.576895885	5.206262143	5.11607504	4.970412671	4.931078222	5.287579614
Cd36	5.053321925	5.958081282	5.769586741	5.169620113	5.58996767	5.430730182	4.706610557	4.976414949	4.631996655	4.832791257	5.292625994	5.110136906
Scarb2	5.677678125	5.741459022	5.8407702	5.704043026	5.750148601	5.723139389	5.617433538	5.632823344	5.669304927	5.52244703	5.675936163	5.630367162
Cd37	2.086390782	1.865541347	1.588707191	1.765647398	1.911915528	1.802537541	2.129947493	2.017541684	2.055848476	2.224644417	2.113431055	2.108289104
Cd38	0.562798334	0.472562115	0.598622006	0.583769477	0.566431643	0.748608858	0.651188582	0.535541664	0.711500734	0.852954326	0.690566079	0.798684269
Entpd1	2.749122039	2.65873529	2.544122014	2.754338124	2.753795979	2.962477	3.210733138	2.953132919	3.0408266	2.884749476	2.98830031	3.225205139
Entpd2	3.142515403	2.998464502	2.877714002	2.917415004	3.118783706	3.108700923	3.229290975	3.285224419	3.465939455	3.273187833	2.995860759	3.197104089
Entpd6	3.101356689	2.882953042	2.911575329	2.940196882	2.969913236	3.030977949	3.109671158	3.069918785	3.109080428	3.221786137	3.186793994	3.130553453
Entpd5	4.000059559	3.863525674	3.882572499	3.927866932	3.881271418	4.128726501	4.069422362	4.132874451	4.232494576	4.033238958	4.222823129	3.965175062
Cd3d	1.391675761	0.817927478	0.474091271	0.885234677	0.589641301	0.824464602	1.130566873	1.134504112	0.912765844	1.053092319	0.859846027	0.867879645
Cd3e	2.093271021	1.776849841	1.469138568	1.567980821	1.389757479	1.722653876	1.563316696	2.208530114	2.356014514	1.939388912	1.98984414	1.799893724
Cd3g	3.849407608	3.018944482	2.718371146	3.310995316	2.641582285	2.639156849	2.899575827	3.461173871	3.65391268	2.890539272	3.323638353	2.978787047
Cd247	2.060752459	1.329649422	1.174414866	1.494663767	1.184643371	1.296022531	1.550983751	1.651406716	1.77967532	1.095494058	1.414193384	1.441385794
Cd4	0.252927253	0.388606942	0.142895539	0.157928913	0.399402063	0.244739363	0.268289857	0.327746391	0.156094728	0.664287897	0.415324436	0.441905986
Cd44	5.485213479	4.042675793	3.964302424	3.714599805	4.118144062	4.213272968	4.062294474	4.071305083	4.265348082	4.127940004	4.486557823	4.622959068
Cd48	1.974993824	2.200334842	1.614579622	2.190151265	1.752446005	1.908645948	1.80571428	1.996231583	1.795049677	2.099579977	1.964183806	2.025850474
Cd5	1.334247269	1.413668945	1.371276032	1.650209126	1.608006461	1.909090627	1.886995011	1.927520232	2.171049013	2.214325211	1.952457315	1.881900681
Cd53	2.361717499	2.143508214	1.734491489	2.353498727	2.063759179	2.225675397	2.219720366	2.293603872	2.145145609	2.398495564	2.407256122	2.859634895
Cd59a	4.146864762	3.821142582	3.785900869	3.864139822	3.682902854	3.647949699	3.529247546	3.599267207	3.68462042	3.56715	3.487665759	3.437590429
Cd6	0.170037705	0.377239895	0.079289493	0.147400179	0.241982765	0.217302868	0.548362828	0.17241405	0.268582281	0.654001252	0.47206556	0.287570458
Cd63	7.421303178	7.269835524	7.146947764	7.369446429	7.326774058	7.274853809	7.246364685	7.123045437	7.21315607	7.454724474	7.151451291	7.529538986
Cd68	3.509437014	3.729971777	3.377806857	3.196781312	3.474002989	3.310995316	3.082082271	2.983215177	2.944835995	3.403942392	3.419243635	3.613356249
Cd69	0.290096477	0.406270054	0.263073953	0.539667154	0.309724618	0.693406686	0.600727716	0.706937995	0.588231043	0.88836369	0.701298485	0.543567146
Cd7	3.068404073	2.07477244	1.859012289	2.230374854	1.782630768	2.095004055	1.628456312	2.343454518	2.837804071	2.204153391	2.217107372	2.6021894
Cd72	2.531179132	1.690286011	1.509868251	1.979867972	1.952457315	2.353498727	2.429573086	2.719329381	2.824417411	2.601874697	2.838372107	2.82717223
Cd80	0.204308202	0.15270934	0.347949485	0.415915064	0.429118977	0.404592964	0.309464461	0.394240366	0.616998508	0.344095598	0.402449458	0.579668987
Cd81	6.45182003	6.579531899	6.446908883	6.442188772	6.525693382	6.58451751	6.457710655	6.521384379	6.710173391	6.581807906	6.423786493	6.705805962
Cd82	6.643364261	6.840177298	6.833809588	6.703870709	6.615457489	6.397682432	6.535518431	6.685700001	6.666188348	6.415786709	6.449426832	6.174624106
Cd83	1.607258879	1.363045694	1.062820079	1.449792709	1.179607049	1.636056881	1.072826594	1.504468185	1.576806899	1.643697244	1.441385794	1.328562312
Cd84	1.763638086	1.231611589	1.069938814	1.351958469	1.294032856	1.410958508	1.616474535	1.35833532	1.435506371	1.597263202	1.66660647	1.643697244
Cd86	1.692508782	1.432495573	0.99669703	1.518412849	1.040841563	1.560113484	1.671782503	1.615014386	1.461787229	1.772093785	1.718925225	1.826704733
Cd8a	0.12188341	0.235571099	0.193952834	0.151739424	0.218711995	0.267475556	0.528280561	0.492454593	0.128234033	0.621779628	0.693924833	0.204644078
Cd8b1	0.227618213	0.296613553	0.237611962	0.248035574	0.114825556	0.269085209	1.064466253	0.604897267	0.378628511	0.800737714	1.033053873	0.250022727
Cd9	8.364268248	8.51534732	8.532517052	8.477489401	8.58853125	8.65409141	8.619201405	8.742617924	8.837462519	8.643375016	8.671680511	8.837462519
Cdc25a	2.386279719	2.598865587	2.626403984	2.768814778	2.684039651	2.6021894	2.511967578	2.41770943	2.407256122	2.481343424	2.46391233	2.553963659
Cdc25b	4.102307688	3.883952818	3.906384782	3.752977173	4.187336391	4.428307531	4.286565949	4.444139281	4.432440749	4.424694366	4.515505112	4.526915202
Cdc25c	2.086036431	1.902020506	2.022913064	2.112620495	2.380487938	2.595033674	2.264629499	2.416954407	2.261094112	2.448680444	2.434362075	2.420736214
Cdk1	3.275838607	3.139119782	3.438877163	3.594893212	3.839302968	3.929390181	3.613356249	3.67593971	3.735216065	3.884965417	3.98056292	3.91949518
Cdk11b	4.980521953	4.942395329	4.992911932	4.727582248	4.858058474	4.85265446	4.935670467	4.961316385	4.996603603	4.90210877	4.910157331	5.06630975
Cdc37	5.712688289	6.132077432	6.106059437	6.046335854	6.049289328	5.949081582	5.935673939	6.012671876	5.900057252	6.049289328	6.018382623	6.065681994
Cdc42	7.652486998	7.656068849	7.6169693	7.59293051	7.609097413	7.587540789	7.590528892	7.628602777	7.668066055	7.730029981	7.663546783	7.642053274
Cdc45	1.922133136	2.175190427	2.293025079	2.332412217	2.636486954	2.573787556	2.468431158	2.724810375	2.5638892	2.616086029	2.611125096	2.943177196
Cdc7	2.191982462	1.822028383	2.085711498	2.151610388	2.231926861	2.193399365	2.152660203	2.065462669	1.991241678	2.051241782	2.050910501	2.256783105
Arhgap31	2.110091469	2.602671696	2.725155699	2.281758082	2.49998518	2.507577619	2.301777945	2.227221278	2.188843171	2.123402471	2.37316733	2.362593885
Cdh1	6.878675778	7.01161015	7.145369634	6.768485109	7.094695508	7.135295168	7.003319458	7.160694729	7.326774058	7.062015802	7.198082412	7.180700671
Cdh11	2.284648736	2.297676507	1.720000642	2.144336221	2.403939571	2.115397282	1.937214009	1.612277294	1.835223752	2.140044442	1.982531845	2.307805391
Cdh13	3.285477728	3.146986364	3.003467726	3.053036867	3.400776805	3.575364399	3.768528102	3.756552945	3.924041323	3.940048676	3.819470756	3.995902964
Cdh15	0.016771459	0.201858984	0.012149457	0.088424684	0.028576542	0.151622833	0.019674368	0.084676488	0.026641674	0.385958139	0.12188341	0.120808925
Cdh2	0.440843615	0.554593515	0.471490272	0.479759641	0.633786094	0.694699278	0.725435981	0.846610586	0.938895563	0.676022279	0.761615938	0.735028262
Cdh3	4.588659137	5.243746587	5.283999637	4.606356338	5.021585022	4.761908035	4.58562665	4.596637598	4.566584364	4.555527458	4.67514188	4.827822951
Cdh4	0.543905269	0.694699278	0.621044097	0.576796873	0.812707154	0.757401245	0.729515079	0.768996953	0.68360897	0.551824464	0.574894289	0.569068708
Cdh5	2.16205888	2.465516847	2.549514157	2.221537866	2.697508884	2.647486102	2.723989004	2.45850603	2.841539341	2.946512377	2.955620264	3.147525649
Cdh6	1.26768581	2.129070275	2.505926888	1.733956018	2.084228268	1.398446533	1.171000303	1.255851771	0.919613538	0.789362678	1.674465918	0.935569092
Cdk2	4.018603913	3.646811494	3.905804649	3.850284951	4.097391794	3.969437161	3.946719911	3.914370574	3.949447501	3.980207384	4.068224239	4.083434897
Cdk4	6.838073535	6.998542073	7.050397496	6.95008245	7.123045437	6.905431705	6.872313971	6.828075486	6.858607797	6.930475555	6.888068763	7.101006477
Cdk5	4.41868148	3.961785089	3.972541108	4.248753436	3.924383767	4.03851567	4.128726501	4.247690464	4.239172715	4.211694501	4.113507722	4.154865548
Cdk5r1	1.065391027	1.18623538	1.107087872	1.180667269	1.323806352	1.597263202	1.730041044	1.765647398	1.956409387	2.427692111	2.074152977	2.090894588
Cdk6	2.100572235	2.165579582	2.111340738	2.037995699	2.181294472	2.449848204	2.498845022	2.65376003	2.605079771	2.739334565	2.631771619	2.819628716
Cdk7	2.729580902	2.638578668	2.62228877	2.88378009	2.564182259	2.646893428	2.651626954	2.638107868	2.668629685	2.727468565	2.637873337	2.615733168
Cdkn1a	7.119980177	7.746919694	7.762598238	7.406386002	7.448462647	7.360233311	7.269835524	7.350117162	7.400046574	7.466997864	7.357308327	7.274853809
Cdkn1b	5.652524988	5.388419271	5.322702995	5.379663228	5.217878631	5.168178315	5.133842367	5.212178305	5.188076745	4.954475835	5.064556153	4.782040487
Cdkn1c	3.186114897	2.370959094	2.33551525	2.8075879	2.263653829	1.956409387	2.389682979	1.783429864	1.801210326	1.841363648	1.725307238	1.58144801
Cdkn2b	4.130451209	4.486135262	4.331743358	4.308951346	3.971973172	4.03666853	4.050680369	4.301836193	4.097391794	4.231902707	4.076167499	4.07527978
Cdkn2c	4.667636726	4.995937891	4.840409912	4.756401861	4.860552257	4.506571895	4.467127394	4.123201448	4.317540195	4.311283444	4.341492541	4.319328842
Cdkn2d	3.642008865	3.458356004	3.363879204	3.701415248	3.585831935	3.794099216	3.736623744	3.941508959	3.67593971	3.797765452	3.663646794	3.800881836
Cdo1	4.962306988	5.807436621	5.382508213	4.955596556	5.080754846	4.074135946	4.061058627	3.371634792	3.162292376	3.877739147	3.652644328	3.352469796
Cdr2	5.295636254	5.482103177	5.64922181	5.5305399	5.421788871	5.568124643	5.471452115	5.505593661	5.512594741	5.537132876	5.508256555	5.28586277
Mia	0.841071113	0.50759862	0.643364357	0.935569092	0.609417409	0.783340684	1.106126633	0.684798284	0.768996953	0.881596549	0.635332007	0.96151795
Ift81	2.097683226	2.248253588	2.271186441	2.372757325	2.200707272	2.322046961	2.120044074	2.145145609	2.151129129	2.07048332	2.240077726	2.302483217
Cdx1	0.160035815	0.125488653	0.21229198	0.409639348	0.184579857	0.111403849	0.058728834	0.357775798	0.402449458	0.485629392	0.396350551	0.077516288
Cdyl	3.136817395	3.288460653	3.396838698	3.377352128	3.312651898	3.274062312	3.302440236	3.300491603	3.301874908	3.190629805	3.430395645	3.27560163
Cebpa	6.89496806	6.730551232	6.612473848	6.947611219	7.008533402	7.21315607	7.382035679	7.421303178	7.41770004	7.314220835	7.321520904	7.323613172
Cebpz	3.346874311	3.565151586	3.684026092	3.716722253	3.583817751	3.541454126	3.535205118	3.548094495	3.540754301	3.507755776	3.599689223	3.706342171
Cebpb	6.203218525	5.815147126	1.760188064	6.163966571	6.015529818	6.448172217	6.509959792	6.326403633	6.537429068	6.354613626	6.369931338	6.368062932
Cebpd	3.245361781	2.7904105	2.507272541	3.461173871	2.966607806	3.301227176	3.284151843	2.881534375	3.009179304	3.357579683	3.033803343	3.121984455
Cebpg	4.573520454	4.450410293	4.358884556	4.514195148	4.213272968	4.454403854	4.336478027	4.312358714	4.141352677	4.220543074	4.245342953	4.164575938
Celsr1	3.857568434	4.256329644	4.385762172	3.731603036	4.116491246	4.043252145	3.858410028	3.940790764	3.931538125	3.699437339	3.993350653	3.86048623
Cenpa	4.790031409	4.17314533	4.273821397	4.658889136	4.590004406	4.659343042	4.575016986	4.652915888	4.549446947	4.751597508	4.753171679	4.760221508
Cenpb	6.836211899	6.373669147	6.268399337	6.621911145	6.587803182	6.593754744	6.730551232	6.786348472	6.761191483	6.901256502	6.712458902	6.776372616
Cenpc1	2.15841085	2.237368084	2.346433761	2.374629952	2.365199748	2.401863196	2.10647049	2.286099564	2.144336221	2.263261592	2.315599996	2.224296944
Cetn3	6.499285528	6.10186696	5.947192246	6.300841386	6.084184308	6.113615376	6.113088923	6.105049926	5.984659285	6.113615376	6.142994688	6.092236893
Cfh	1.902020506	2.026334099	1.750102307	1.714110844	1.863498953	1.704625208	1.532718087	1.53419115	1.446794941	1.711075347	1.465398021	1.650968401
Cfl1	8.143004503	8.570726197	8.577347533	8.258822713	8.664696704	8.604330474	8.349888493	8.356712883	8.58853125	8.742617924	8.703065718	9.022869438
Cfl2	4.939944541	4.789383986	4.831870397	4.834388415	4.841544951	4.765269221	4.861768037	4.725320493	4.812255779	4.524929991	4.642366837	4.617725679
Cflar	3.905544289	4.380250515	4.35766656	4.056119597	3.953299598	3.88321352	3.77832288	3.758143635	3.583817751	3.632387459	3.691968039	3.579477465
Cftr	0.320120301	0.25042879	0.199582964	0.192402846	0.13768503	0.195687896	0.12740866	0.181378523	0.083029119	0.11437318	0.22910967	0.116815915
Ch25h	0.596829726	0.341598471	0.252757156	0.570560318	0.4754442	0.538599635	0.562091397	0.356997906	0.268751735	0.539349235	0.31930527	0.651944484
Chd1	3.154988964	3.341259257	3.404727047	3.184789072	3.272938402	3.366774642	3.192490228	3.206309669	3.273559574	3.230298989	3.363879204	3.238829884
Chek1	1.019247392	0.997557217	1.221716059	1.351596381	1.555679027	1.718274841	1.613460193	1.594224161	1.464195338	1.42595974	1.703050289	1.720496773
Chkb	4.866249747	4.319811572	4.25452418	4.248379673	4.166734564	4.176473228	4.256705645	4.292050635	4.316100829	4.426282142	4.244974241	4.169235562
Chga	0.949470881	1.045105329	0.995819996	1.144793253	1.253144481	1.464195338	2.225675397	1.961615283	1.894087409	1.667004599	1.769270666	1.644954553
Chil1	4.046588501	3.818878184	3.663857733	4.048318007	4.07527978	4.558270809	5.559290612	4.584526545	4.691998688	4.188578798	4.89003504	4.951621371
Ovgp1	1.08454825	1.012312043	1.398446533	1.20116831	1.220022282	0.930890494	0.81855172	0.942024716	1.08454825	0.93404201	1.009264713	0.865041982
Chka	2.708780158	2.522338258	2.499324008	2.366258414	2.344219852	2.2175274	2.303164815	2.369186306	2.241627476	2.411531538	2.385324258	2.274837029
Chl1	3.62586498	3.25646231	3.13077313	3.579768788	3.677548453	4.040218823	4.143898095	4.424241287	4.35425682	3.940441284	4.153241117	3.982967184
Chm	2.759944653	2.986302895	3.000482576	3.099983523	3.045737188	2.984958679	2.9152584	2.88212779	2.852818702	2.738356927	3.048445901	2.66231776
Chml	2.162451764	2.037409909	2.075463512	2.19245658	1.90685241	2.051688143	1.944156982	2.041037682	1.896513244	1.802965344	1.890417602	1.904290591
Chrd	0.841566151	0.896502412	0.90519341	0.676645371	0.804712463	0.700127679	0.622812301	0.795544973	0.676022279	0.912336551	0.720188231	0.676978145
Chrm4	0.211540085	0.171075667	0.170891508	0.207888815	0.351614102	0.151974719	0.387422022	0.278040287	0.469268319	0.494316071	0.592757184	0.474091271
Chuk	3.850284951	3.751429873	3.895944526	3.958243196	3.836297076	3.832254735	3.808340494	3.769373844	3.731224066	3.856806717	3.842852349	3.818114696
Cidea	6.443447783	5.650762186	5.633365784	6.24858341	5.923239831	6.429368273	6.517257071	6.548603642	6.62469249	6.778062611	6.615457489	6.448172217
Elovl3	6.912214809	6.45182003	6.494059964	6.907586651	6.660096653	7.34201092	7.137927707	7.071284087	7.386979023	7.675627004	7.250010783	7.128062963
Inadl	2.694105366	3.102945151	3.133799399	2.77312212	2.965058542	2.857949749	2.839437507	2.83338219	2.870726014	2.593723189	2.83536773	2.851120641
Cirbp	6.054010115	5.825310293	5.964621178	5.865009869	6.10186696	5.921424111	6.071255876	6.163966571	6.124371165	6.453209183	6.165792481	6.066307495
Cish	4.009309737	3.885430289	3.873184189	4.139646041	3.785553247	4.014791655	4.171408718	4.21214023	4.014019077	4.157385199	3.970626625	3.774147085
Socs3	4.397331873	3.99926318	3.65391268	4.56140472	4.329003026	4.685435342	4.012567113	3.970964661	4.107235507	3.692970116	3.624782299	4.088424015
Socs1	2.474945193	2.219720366	2.439188676	2.675874655	2.025850474	2.304174368	2.526991576	2.401000557	2.392366891	2.451384805	2.273008281	2.28881858
Cit	0.470907568	0.485289555	0.514113303	0.405879734	0.753859247	0.699579087	0.614516337	0.612613134	0.621044097	0.814039978	0.849186514	0.855761278
Cited1	0.376947771	0.294825131	0.589369792	0.417394164	0.385705061	0.599799271	0.254957515	0.521327284	0.490622412	0.574742313	0.173419529	0.350378706
Ckb	5.040461793	5.078230731	4.941804824	4.85265446	5.075119409	4.590666873	4.960413965	4.96321977	4.627113414	4.78768411	4.732239619	4.870172465
Ckm	3.475589806	4.499947831	3.577062692	3.48710723	3.17152482	2.525135929	2.479746314	2.131100219	3.061043009	3.045737188	3.139119782	3.228673822
Ckmt1	7.369446429	7.369446429	7.428598486	7.299963031	7.430702299	7.631442234	7.719925288	7.734198728	7.876891431	7.67195994	7.67195994	7.773301627
Coro1a	3.989766029	3.549181196	3.097068959	3.585831935	3.360429694	3.59610904	3.900680186	3.803328504	3.946719911	4.092885939	3.96374815	4.096135898
Clca3a1	3.274684479	2.37383553	2.30699795	2.518949673	2.588825221	2.963564788	3.418807866	3.642008865	3.373286244	3.365152431	3.547868827	2.97101526
Clcn2	1.628456312	1.622618263	1.601812427	1.573876091	1.617398361	1.708861689	1.715941905	1.566098053	1.725716503	1.495113342	1.708511446	1.681864548
Clcn3	4.094283817	4.246656682	4.402882117	4.173725704	4.226985501	4.431099819	4.291738917	4.288329838	4.315699863	4.271789099	4.355244562	4.194050022
Clcn4	2.935520438	4.386449146	4.319811572	4.375667051	4.30501136	4.439191532	4.42146056	4.464439516	4.556560632	4.418387664	2.957406064	2.934094689
Clcn5	0.921360443	1.29774292	1.312127342	0.966979546	1.301102509	1.423579407	1.110123526	1.189136983	1.210936183	0.941074912	1.371925119	1.217643508
Clns1a	4.353434085	4.223622184	4.147609691	4.386449146	4.230838772	4.259462157	4.318018395	4.206310194	4.230838772	4.375273539	4.238868089	4.318018395
Cldn1	7.668066055	7.706311119	7.719925288	7.581915068	7.533940067	7.527318163	7.523885041	7.6169693	7.6169693	7.382035679	7.577664343	7.397036923
Cldn2	0.076302494	0.043223789	0.058381341	0.241428513	0.095207165	0.132155511	0.114939271	0.133817497	0.151182338	0.196038458	0.113184316	0.202592528
Cldn3	4.763779257	4.854957222	5.021127692	4.919744736	4.751364414	4.380980604	4.696133411	4.177749004	4.189351993	3.650277128	3.996081699	4.035876421
Cldn4	6.973382325	7.255262492	7.375092963	7.191633802	7.145369634	6.849020557	6.886165573	6.91622215	6.901256502	6.853402967	6.954842424	6.685700001
Cldn5	3.302775132	3.042230058	2.849264638	3.067631758	2.91417522	2.907045845	3.141995353	3.147525649	2.735305746	3.50049721	3.074070031	3.248886874
Clgn	0.023856946	0.087753523	0.041593251	0.07916701	0.083235031	0.105768167	0.155077789	0.087159807	0.096746283	0.047616359	0.092147653	0.081404788
Clk1	6.147959275	6.0117812	6.033068109	6.127807563	6.063337966	6.111341785	5.893154884	5.73328279	5.750582437	5.776009018	5.61213141	5.488096202
Clk2	4.224046674	3.754383107	3.55336422	3.729634501	3.867803264	3.786824043	3.744594028	3.719014402	4.076905378	3.575634546	3.896452374	4.018603913
Clk4	4.884652264	4.376795018	4.530035276	4.691998688	4.575637727	4.63150283	4.631287908	4.604270778	4.610067063	4.412341124	4.431099819	4.294131514
Tpp1	4.867776211	5.030126025	5.009007109	4.665846487	4.945330705	5.025645444	4.89444481	4.990175142	5.071590465	4.917881702	5.011000443	5.019373968
Cln3	3.047750035	2.900999085	2.625004936	2.816370613	2.852023585	2.871445882	3.07314149	3.007487019	3.176783705	3.015529337	2.674845615	2.933618224
Clock	2.895384096	2.636200205	2.651626954	2.83684381	2.759216818	3.10449773	2.962477	2.981495735	3.079233521	3.154267581	2.978557236	3.149761816
Clta	6.888068763	7.091517045	7.094695508	7.160694729	6.855522354	7.079161566	7.091517045	7.102336808	7.133341035	6.890611415	6.813502673	7.237631224
Clu	8.500050981	8.436193916	8.643375016	8.58853125	8.483452331	8.46377783	9.103067597	8.58853125	8.890198629	7.724827226	8.327632691	8.408418579
Cmah	5.032608061	4.976414949	5.12580444	4.817648541	4.731088458	4.676355728	4.40485614	4.082999555	4.078408087	3.225724245	3.834995945	3.760977412
Cmas	4.876686869	4.751965447	4.832439074	5.068297589	4.719947286	4.69653528	4.899272747	4.730479698	4.781735769	4.668829852	4.589501065	4.680910322
Cxcr2	0.388292031	0.96151795	1.01123313	0.934351571	0.866090517	1.26964847	1.542596401	1.600198653	1.625625147	1.528269506	1.64964351	2.10647049
Cxcr3	0.303356957	0.492454593	0.15360345	0.22393393	0.38542233	0.426495891	0.219745439	0.38542233	0.408958152	0.532615307	0.305207033	0.551824464
Cxcr4	2.828120788	3.428579154	3.085373056	2.803043659	2.810550749	2.541084745	2.224296944	2.352024935	2.328124224	2.624427307	2.354851909	2.324025023
Ccr1	0.498747904	0.367004248	0.198242497	0.446856706	0.395658085	0.730250724	0.35562212	0.386665273	0.717373628	0.792037784	0.938227663	1.343155493
Ccr9	0.582775893	0.30224686	0.41177949	0.549682707	0.637951694	0.78392988	0.691560351	0.915360092	0.956150843	1.11140618	0.972857719	0.668673913
Ccr2	2.368157954	2.513819499	2.112081134	2.325451355	2.381184826	2.348494993	1.979343106	1.869799887	1.731687497	2.058081299	2.040572093	2.221008626
Ccr4	0.892676112	1.194759716	1.136350732	0.802779494	1.172186192	1.221246523	1.20757988	1.334621901	1.229275109	1.141545267	1.114133141	0.982240151
Ccr5	0.726938975	1.081101476	0.556863604	0.877665047	0.698973017	0.647729345	0.495699345	0.445170855	0.571835966	0.835473504	0.688140061	0.837409914
Ccr7	0.441308051	0.464847414	0.380561454	0.748839394	0.81338858	1.1532585	0.453193843	0.625193944	0.657336882	0.814603868	1.063309736	0.947157424
Ccr8	0.231308422	0.152164326	0.306218024	0.284410512	0.15270934	0.261595385	0.432145542	0.251924503	0.257549441	0.757906154	0.541684887	0.217637245
Ccr10	0.153846973	0.308480707	0.102144743	0.097390045	0.113532214	0.136049762	0.303625674	0.14186054	0.115746028	0.231557838	0.216747622	0.199132381
Ackr3	3.474659857	3.229290975	3.025832748	3.605170513	3.258383675	3.382654315	3.720591603	3.592479613	3.617636905	3.460414326	3.296881644	3.366774642
Cnbp	5.372025526	5.239909428	5.180595359	5.412517338	5.375591616	5.400554143	5.387288526	5.290884489	5.316393365	5.462507963	5.386464939	5.463549461
Cnih1	5.803164666	5.397443691	5.319410078	5.587305874	5.447505106	5.464149805	5.527763655	5.586989388	5.576271204	5.621704373	5.527318154	5.619334797
Cnih2	1.643697244	1.73059317	1.988405841	1.560757787	2.002367763	1.885765539	1.841363648	1.761557739	1.889612277	1.58394899	1.792821625	1.784482431
Plk3	5.948316698	6.472122041	6.62469249	6.255487515	6.374886396	6.215440736	6.092236893	5.974673849	5.939582085	5.678905144	6.031241248	5.669932863
Camp	0.541176588	0.375348597	0.489612733	0.705507191	0.264673562	0.154587114	0.785600787	0.198421901	0.742712345	0.370840218	0.239394375	0.639775476
Cnn1	3.51442513	3.359409031	3.185639682	3.191328328	3.323638353	3.053913946	4.012802343	3.619384704	3.531857754	3.014157211	3.046021432	3.292955574
Cnn2	6.179240589	5.894888776	5.858551893	6.033068109	6.129126566	6.191201108	6.304137538	6.297589446	6.43789336	6.161609625	6.251636497	6.254249544
Cnp	2.792422606	2.856603863	2.591828871	2.657862946	2.892750159	2.854983126	2.843489256	2.972961615	3.030801166	2.991998003	2.773792658	2.919416233
Cnr1	0.503978778	0.743694065	0.754907486	0.637951694	0.578680852	0.5232977	0.562355277	0.480613592	0.389005556	0.358459589	0.329803894	0.326032182
Cnr2	0.399046111	0.344406076	0.310238044	0.290530045	0.380831979	0.279438945	0.300882503	0.505646198	0.417394164	0.481097699	0.508320862	0.336797888
Cntf	1.140057058	0.994871828	0.655425011	0.760004445	0.556525885	0.896104151	0.781581671	0.814960802	1.310407603	1.296384088	1.057273314	1.205143396
Cntfr	3.886718384	4.661060273	4.733774144	4.174768897	4.370141488	3.746892691	3.663857733	3.366102617	3.07192375	3.473575703	3.744026095	4.035264051
Cntn1	0.49904361	0.297110385	0.353515739	0.524176979	0.416815123	0.528770617	0.635116547	0.536843755	0.734133092	0.376075876	0.648365563	0.587928437
Hps3	3.087617054	2.918663991	3.085820877	2.969039629	2.854983126	2.930398317	2.921003588	2.394438282	2.809077022	2.41278514	2.856274309	2.703166934
Cobl	3.840705927	3.893221223	3.982535564	3.739940528	4.003069161	4.065129551	4.228123806	4.449986256	4.414134548	3.978564402	4.201089816	3.909117375
Coch	5.669304927	5.186390803	4.925160247	5.048033332	5.251921034	5.445213833	5.298721482	5.465401195	5.414935438	5.480984827	5.204559394	5.381957011
Coil	1.864491202	1.655372487	1.796102517	1.645226737	1.611356391	1.77032646	1.866324716	1.63815342	1.686545612	1.718274841	1.670655837	1.796974741
Col11a1	1.078509896	0.683212869	0.61087203	0.861916275	1.023677173	0.952426557	1.077650286	0.739761538	0.79761627	0.609748743	0.777217152	1.112669915
Col11a2	0.598003298	0.882090532	0.766191583	0.50691242	0.722293156	0.674250561	0.666529091	0.624070036	0.649420608	0.634873309	0.614516337	0.558329372
Col12a1	3.696909223	3.841771751	3.939451178	3.73253682	4.44366175	4.526915202	3.825932344	3.755905314	3.924383767	3.990251768	4.054067136	4.414134548
Col13a1	0.628036073	1.033959575	1.300228957	0.939314046	1.276615585	1.17629857	1.015548805	1.171000303	1.255238074	1.900204249	1.532718087	1.798924157
Col14a1	1.953563457	2.784035079	2.087342549	1.88016621	2.358326173	1.830644466	1.644235755	1.847233261	1.312127342	1.619969475	1.628063119	2.153052326
Col15a1	3.307518544	3.622898068	3.583513844	3.390434923	3.928327099	3.410002173	3.380679474	3.000835135	3.171924058	3.418807866	3.385894099	3.802162738
Col17a1	6.992832982	7.135295168	7.206666619	6.570757302	7.255262492	7.400046574	7.21315607	7.460977967	7.642053274	7.394565018	7.397036923	7.663546783
Col18a1	5.597370199	6.104285342	6.163160311	5.603144275	6.178629797	5.976594564	5.786114028	5.69008423	5.77324787	5.662162944	5.790626117	6.057926775
Col2a1	0.034392242	0.095753467	0.127814496	0.089124239	0.082588596	0.028576542	0.021457218	0.02522531	0.117631551	0.047995875	0.09303727	0.036099628
Col3a1	7.326774058	7.308103041	6.938948149	7.495461918	8.17614283	8.069603477	7.685708617	7.154548925	7.119980177	7.700884378	7.460977967	8.270231136
Col4a1	5.092236979	5.706782977	5.59823002	5.054173585	5.692417677	5.289107324	5.173695127	4.812617372	4.886031171	5.250070749	5.208257862	5.082077834
Col4a2	4.424694366	5.141423477	5.095120491	4.380250515	5.137022094	4.722212027	4.72656477	4.36453975	4.487448235	4.74848402	4.606356338	5.057626386
Col4a3	0.133433429	0.182370515	0.143601344	0.15360345	0.201683145	0.243197653	0.173531378	0.161882727	0.259415132	0.19047604	0.198242497	0.189684208
Col4a4	0.260588147	0.259814899	0.305881596	0.143601344	0.384777362	0.355194048	0.418369055	0.287570458	0.29554829	0.191678028	0.358459589	0.364672772
Col4a5	2.663560541	2.680162827	2.757774399	2.574707973	2.732883071	2.672234097	2.683148856	2.593723189	2.57000267	2.209906815	2.545433415	2.447599073
Col5a1	2.968680003	3.048045668	2.985665463	3.028305904	4.11251824	3.831946515	3.448522739	3.087195609	3.227300805	3.900680186	3.73490327	4.124201952
Col5a2	4.051781613	4.164575938	3.909117375	4.035876421	4.730785429	4.481628144	4.03851567	3.708961273	3.841470015	4.394642964	4.142697474	4.674387078
Col6a1	4.809767971	5.171974765	4.802698123	4.69153609	5.858551893	5.394897943	5.067694133	4.811073056	4.941124898	5.625853866	5.227884346	5.934015909
Col6a2	4.604697043	5.034669936	4.680516721	4.639926468	5.823728556	5.303464044	5.05818091	4.656473215	4.808581495	5.588285713	5.187542728	5.916809105
Col6a3	3.354488576	3.509437014	3.06627465	3.363879204	4.171129201	3.729971777	3.522423642	3.218288207	3.37000479	4.028986657	3.679989471	4.398283457
Col7a1	3.510931983	2.982057004	2.976894018	2.800127809	3.921421828	4.094678707	3.744026095	4.042005055	4.182908698	4.693979609	4.230409363	4.511580751
Col8a1	1.511275494	1.222182109	1.421077264	1.689484031	1.824350836	1.564106848	1.610367832	1.299146318	1.429411908	1.550199397	1.865156912	1.556944388
Col9a2	0.376075876	0.380831979	0.390790177	0.378628511	0.329264983	0.441113698	0.363288809	0.592298706	0.505448608	0.726027211	0.484275103	0.567118338
Col9a3	1.906529534	2.25320168	2.262858754	2.335850603	2.206960336	2.222707817	1.696584751	2.122835061	2.014334247	2.282156174	1.960453882	1.911182573
Col1a1	6.3656879	6.475195019	6.273766967	6.439133767	7.778104181	7.409274756	7.117124193	6.542873511	6.878675778	7.663546783	7.195634448	8.045385178
Col1a2	6.958394714	6.933024423	6.737270569	7.071284087	7.90683382	7.746919694	7.470725	6.878675778	7.071284087	7.553765355	7.246364685	8.059640695
Comp	0.854859632	0.508798345	0.606722618	0.719021372	0.735699042	0.778034163	1.151914131	0.935819683	1.074598834	1.148132597	1.005432249	0.847118607
Comt	5.001822044	4.778736881	3.750477359	4.854957222	4.827239468	4.815537002	5.001822044	4.883729149	4.968810766	4.967122443	4.796285714	3.979383022
Copa	5.347586316	5.704043026	5.657942935	5.314677447	5.722112654	5.710369091	5.509868716	5.626220579	5.766556014	5.604194754	5.729743795	5.791583488
Cops2	5.58996767	5.353809332	5.383873047	5.571302934	5.372632999	5.418985408	5.357768024	5.397443691	5.379663228	5.292625994	5.371455667	5.388419271
Coq7	4.630122697	4.612710505	4.628388408	4.804546202	4.715941114	4.579301575	4.769358488	4.587973158	4.548829935	4.658889136	4.651873323	4.651177363
Cort	1.444300415	0.695850401	0.974776156	0.701702115	0.996265946	0.583199054	0.766997449	0.733502436	1.101573903	1.415792159	0.695850401	1.168488094
Cox17	6.350602584	5.901499108	5.911603139	6.180427673	5.752785165	5.708380488	5.85957624	5.819081571	5.779277998	5.665459973	5.552155446	5.707331436
Cox4i1	9.080625753	8.483452331	8.349888493	8.726040592	8.494434626	8.562334168	8.843736675	8.771115588	8.856192115	8.869052958	8.595554336	8.809432719
Cox5a	7.406386002	7.352759076	7.476343496	7.466997864	7.409274756	7.350117162	7.454724474	7.406386002	7.464504344	7.390446501	7.335513743	7.499892378
Cox5b	7.762598238	7.709843283	7.746919694	7.804269729	7.816434515	7.833287879	7.959201338	7.927073739	8.143004503	8.101123159	8.082325967	8.121096222
Cox6a1	8.532517052	8.42052949	8.455923332	8.595554336	8.521831884	8.51534732	8.819655291	8.619201405	8.869052958	8.711137181	8.604330474	8.771115588
Cox6a2	0.816069059	1.107327657	0.698973017	0.533138392	0.440304136	0.316570912	0.30116557	0.181784181	0.395658085	0.371930066	0.835473504	0.645053166
Cox6c	9.223382488	8.414324264	8.327632691	8.900427858	8.46377783	8.532517052	8.890198629	8.610581442	8.726040592	8.624295628	8.490339568	8.664696704
Cox7a1	2.779474847	1.891433388	1.914685419	2.457969824	1.621902551	1.824077816	1.519234328	1.592060615	2.034655243	1.378887229	1.834276185	1.639824429
Cox7a2	7.734198728	7.180700671	7.29255324	7.557928846	7.237631224	7.195634448	7.45856061	7.326774058	7.390446501	7.31593221	7.137927707	7.272020775
Cox7c	8.577347533	7.840964301	7.790886299	8.210993199	7.86857217	7.882777325	8.159525038	8.007454553	8.235056751	8.159525038	7.86857217	8.028531292
Cox8a	8.427381233	8.231013666	8.283679754	8.335884559	8.395191911	8.455923332	8.538647718	8.555209206	8.703065718	8.532517052	8.455923332	8.634055403
Cox8b	2.683808134	3.224887228	2.687581538	3.097068959	2.206407721	1.83803629	1.621025937	1.39102689	1.449792709	1.256734262	1.572600163	1.743416832
Cp	1.939086612	2.740631611	2.64891224	2.166866618	2.309465128	2.000030427	1.87514357	1.722653876	1.455725123	1.815282057	1.720000642	1.744914978
Cpa3	3.186793994	3.3997497	2.665382848	2.889811061	3.421829821	3.161343208	3.226462209	2.561423006	2.52196669	2.881238918	2.160047565	3.274424806
Cpd	3.932240166	4.077197504	4.169625106	4.064833781	4.412341124	4.558514377	4.537352743	4.526915202	4.573520454	4.365549133	4.602129864	4.451162293
Cpe	6.828075486	6.311590327	6.22568315	6.417198229	6.43789336	6.910862316	6.776372616	6.971698147	7.016853358	7.299963031	6.92448992	6.973382325
Cpeb1	2.054082843	1.702494856	1.556023092	1.700422124	1.67699256	1.640216358	1.822028383	1.792821625	1.98078877	1.687436212	1.692835432	1.836316707
Cys1	1.309925921	1.314751205	1.269372425	1.13716585	1.131935348	0.873854394	1.027097508	0.967464026	0.868502068	0.933203942	0.975152843	0.692872289
Cplx1	0.175630308	0.283179816	0.308691053	0.278741723	0.245734259	0.340906771	0.250779815	0.263816753	0.24547936	0.316570912	0.277845859	0.30224686
Cplx2	2.751855235	2.479094604	2.357164496	2.41278514	2.377994426	2.252875054	2.380487938	2.328124224	2.514964893	2.342024009	2.272680713	2.253930275
Cpox	3.422898495	3.638517741	3.740863141	3.738607774	3.801938325	4.05200544	3.989342758	3.986575589	4.025425804	4.030817502	4.092885939	4.125328079
Cpt1a	5.750148601	5.91388575	5.954896828	5.536413998	5.714227407	5.693748745	5.668569179	5.734553836	5.756910213	5.498509241	5.726781271	5.692417677
Cpt1b	0.993113391	1.116252121	0.36561455	0.557445656	0.647729345	0.381477805	0.780605973	0.693924833	0.627138849	0.659013915	0.689965063	0.730996335
Cpt2	4.291319817	4.504449853	4.520147187	4.444737137	4.371069375	4.330053739	4.165577521	4.095136614	4.267564355	4.20597995	4.182178993	4.191449453
Crabp1	3.553519851	3.737071231	3.644781263	3.733658611	4.614177583	4.409845161	3.986575589	4.090325832	4.333854345	5.119685636	4.826409472	5.144882883
Crabp2	7.67195994	7.436847732	7.505683582	7.7587072	7.44492504	7.7587072	7.537188311	7.523885041	7.69342951	7.765459765	7.548602939	7.778104181
Cradd	1.957371896	1.951195235	1.917361806	1.909443804	1.953563457	1.848164742	2.024400236	2.028620021	1.994765488	1.945829478	1.861483874	2.06690306
Crat	5.039955958	5.002962153	4.952259062	4.765979644	5.019696794	5.248629658	5.148720469	5.21606475	5.433666062	5.409733631	5.408985258	5.135870904
Crcp	4.380980604	4.270596507	4.40583933	4.452916825	4.261252879	4.128363107	4.236814612	4.142236705	4.095708884	4.281448975	4.118478665	4.228915271
Creb1	3.264303929	3.282681118	3.262498845	3.407580985	3.225205139	3.339971015	3.27804743	3.305685739	3.26056924	3.164394008	3.231041419	3.186452865
Creb3	4.644144778	4.460999648	4.534549592	4.680211489	4.616780117	4.731088458	4.745754401	4.712896685	4.756930007	4.583056606	4.500844179	4.695603737
Crebbp	2.394083704	2.779474847	2.782363579	2.182394684	2.715736174	2.633175161	2.443883904	2.531179132	2.55887389	2.505926888	2.788612686	2.57262413
Atf6b	4.88054485	5.404113907	5.449492655	5.10456058	5.346455099	5.256015355	5.208257862	5.272360548	5.268168198	5.210959383	5.251921034	5.368106185
Crem	2.127286061	1.800338437	1.762389818	2.171634829	1.953270818	1.936870138	2.180901898	2.041725085	2.0072424	1.967431017	1.905910208	2.026811061
Crhr1	0.606722618	1.041070336	1.557905769	0.994871828	1.064858934	0.505646198	0.394499853	0.500383336	0.20811839	0.469453659	0.870347868	0.487203098
Crhr2	0.132155511	0.206713606	0.09005411	0.113752349	0.167476221	0.043814629	0.121226984	0.098563298	0.0719547	0.082588596	0.08245628	0.066067311
Crip1	7.930978738	7.331379616	7.169801694	7.488330329	7.513264633	7.510570262	7.647489621	7.484424102	7.44492504	7.581915068	7.142425265	7.709843283
Bcar1	3.095901776	3.101671732	2.990967565	3.051520468	3.452224999	3.58057324	3.509437014	3.68367807	3.77533202	3.769373844	3.64257915	3.669891387
Crk	4.854957222	4.614177583	4.656473215	4.830745413	4.687824307	4.713408858	4.682799378	4.606571352	4.682799378	4.681346463	4.592548768	4.694319433
Crkl	3.446282983	3.631792491	3.699977983	3.597414436	3.655385672	3.720097341	3.561202809	3.493745532	3.585831935	3.48641519	3.501461137	3.472574705
Crlf1	2.240915871	2.516815662	2.254511716	2.382620486	2.723550545	2.667842557	3.009660407	3.451066361	3.398162293	3.150011535	2.98652412	3.370561474
Crmp1	0.082158515	0.117941304	0.051579478	0.044334863	0.051243014	0.181593244	0.243197653	0.190109859	0.142722578	0.155993319	0.261106156	0.128717142
Dpysl2	2.042126113	1.805308531	1.666043935	1.912753845	1.900813847	1.946143809	2.222215837	2.074436419	2.03285904	2.017203032	1.832209421	2.18280355
Cr1l	5.207119644	4.866249747	4.802360852	5.121848378	4.910824291	5.033567134	4.927470007	5.060084046	5.073865188	5.111550659	4.963765977	5.07000077
Cry1	2.270253222	2.445256645	2.656648527	2.612502962	2.528705331	2.426579253	2.406557609	2.399660412	2.221008626	2.228897386	2.447862636	2.349493365
Cry2	3.004908956	3.001110988	3.096765593	2.98652412	3.386868674	3.196123896	3.270308109	3.212109813	3.363879204	2.943497636	3.095358305	2.887256891
Cryab	7.062015802	7.048076689	7.216531682	7.200196784	6.817000162	6.681760376	7.071284087	6.675728474	6.907586651	6.093152745	6.366932217	6.514383837
Cryba4	7.030093484	6.722818491	6.973382325	7.135295168	6.549965344	5.98350898	6.07543568	5.765551301	4.697685391	5.076199727	5.5922123	5.053321925
Crybb3	1.323806352	0.706937995	0.824464602	1.025859134	1.002780816	0.668113275	1.178892357	1.017696373	0.97372906	0.854384026	1.152845533	1.043445012
Crym	7.90683382	8.760830238	8.977492981	8.604330474	8.610581442	8.148912516	7.386979023	7.335513743	6.467156279	6.748478717	7.45856061	6.556064715
Cryz	2.69097261	2.49958612	2.585035877	2.722365703	2.520724394	2.441702751	2.594747268	2.597828574	2.616830971	2.594747268	2.403564448	2.430988368
Cs	6.964075275	7.314220835	7.363749169	6.992832982	7.299963031	7.29255324	7.326774058	7.375092963	7.482072303	7.386979023	7.451046077	7.409274756
Csf1	2.833748098	2.999887131	2.748165663	2.601046945	2.814300793	2.7904105	2.811242337	2.881887869	2.772003928	2.671365914	2.729215103	2.892750159
Csf1r	3.566055545	3.374881919	2.97101526	3.157388857	3.486582212	3.674645991	3.70794035	3.797214404	3.950144313	4.051483811	4.013582539	4.005444054
Csf2ra	2.839437507	2.433694871	2.431920124	2.18280355	2.326428526	2.556508658	2.558147338	2.648419681	2.674024309	2.55357086	2.574302499	2.675401664
Csf2rb	2.055848476	1.994192682	1.728124264	1.722653876	1.93387478	2.199733155	2.112081134	2.12236909	2.309465128	2.443366298	2.415933079	2.886029215
Csf2rb2	1.787702195	1.604332341	1.603981008	1.38837947	1.697197584	1.857567437	2.051241782	1.883187988	1.970088595	2.190151265	2.10191071	2.396167449
Csf3r	0.560902829	0.563838865	0.311668371	0.58502113	0.59953503	0.639032448	0.439734682	0.518364952	0.778555751	1.022632053	0.820652647	1.979867972
Csk	4.654414903	4.9585493	4.916632308	4.730479698	4.929307982	4.88054485	4.950957787	4.987049236	4.930211361	4.975757356	4.960413965	4.876686869
Csn3	1.190941241	1.35833532	1.977340787	1.891786113	1.580461645	1.184094809	0.647729345	0.828197561	0.537412934	0.797149692	0.883998239	0.723432687
Csnk2a1	5.474311691	5.406196446	5.435593602	5.517097725	5.461994344	5.508601898	5.569362556	5.610377785	5.616612388	5.500063034	5.596551924	5.527763655
Csnk2a2	4.589501065	4.347902267	4.266495682	4.521814157	4.71441418	5.015915596	5.254877274	5.30293668	5.305292201	5.2163885	5.345752746	5.164460366
Csnk2b	7.001689983	7.250010783	7.272020775	7.097950405	7.250010783	7.265767543	7.409274756	7.45856061	7.609097413	7.533940067	7.448462647	7.440454984
Dnajc5	4.634546737	4.759293458	4.712896685	4.656473215	4.814815584	4.845940189	4.846341985	4.862414168	4.895708091	4.845940189	4.882418573	4.971531776
Vcan	1.464195338	1.01048544	1.072385941	1.559762757	1.91585938	1.951524939	1.820719428	1.437118354	1.627599378	2.049365572	2.57262413	2.276429992
Ncan	0.139379081	0.169510633	0.179079786	0.217490478	0.172697169	0.129767138	0.126750921	0.038733996	0.053362546	0.053889788	0.058938217	0.025998957
Smc3	3.666878939	3.85972256	4.039532524	3.817786006	4.137295877	4.088633998	3.992205925	4.001106016	3.974375602	4.019305192	4.103130035	4.156547874
Csrp1	8.148912516	7.804269729	7.8553637	7.987789327	7.852043806	7.706311119	8.036768681	7.647489621	7.816434515	7.409274756	7.529538986	7.755809653
Csrp2	3.905804649	3.786154381	3.971728656	3.935799308	4.151778658	3.750791319	3.741876142	3.442115322	3.272938402	3.923618776	3.620448247	3.852959033
Csrp3	0.492454593	2.446164775	1.0817998	0.691560351	0.298872051	0.170205713	0.110946247	0.087917413	0.929177862	0.706102825	0.806096272	0.527444069
Cst3	9.123938289	8.905043893	8.634055403	8.780404505	8.771115588	9.030819679	9.115650639	9.223382488	9.294181332	9.36137679	9.223382488	9.278318943
Cst7	0.95325602	0.909486511	0.63757874	0.826283754	0.915360092	0.950211179	0.80648537	0.7332135	0.882526014	1.192926967	1.06742704	0.983730911
Cstb	10.1187146	9.332089825	9.450380465	9.846373057	9.490356707	9.846373057	9.996310221	9.860554411	9.996310221	9.730366603	9.660054663	9.744946659
Ctbp1	5.8407702	5.851892895	5.906482499	5.919002066	5.91793688	5.879765965	5.947192246	5.916183679	5.95192395	6.055634176	5.961545156	6.071255876
Ctbp2	3.586449644	3.679989471	3.698650235	3.653290112	3.645956691	3.503912115	3.475589806	3.272688193	3.390434923	3.187269018	3.540007611	3.50653283
Ctcf	4.452211947	4.532075394	4.614671783	4.523786621	4.619679922	4.664961267	4.570423084	4.602884226	4.586696929	4.633560227	4.689096621	4.600102794
Ctf1	2.368494255	2.172234182	2.450267361	2.58037358	2.299113605	2.538794795	2.483807855	2.62739066	2.780847525	2.476726329	2.47570839	2.323272422
Ctla2a	4.143898095	2.508308144	2.476726329	3.711221688	2.581544177	2.9122781	3.030579402	2.967658955	3.167419349	4.046588501	3.484315625	3.341259257
Ctla2b	2.686526433	1.551352285	1.419109167	2.235956183	1.332157891	1.754730496	1.796587465	1.98984414	2.190151265	1.94640868	1.638890952	2.051241782
Pcyt1a	3.845778422	3.927274332	3.891548112	3.88100261	4.027260063	4.071840191	4.004959428	4.146864762	4.204128515	4.086114403	4.110147836	4.047618892
Ctsb	8.448766518	8.595554336	8.619201405	8.46377783	8.477489401	8.477489401	8.46377783	8.235056751	8.327632691	8.08813615	8.225259577	8.235056751
Ctsc	4.999350196	5.27091963	5.511878688	5.376733732	5.408985258	5.024668002	4.645491081	4.560289598	4.636354145	4.932564223	5.071293717	5.01288778
Ctsd	10.03466365	10.08975748	10.16580854	10.08975748	10.20810164	10.34394241	10.23719917	10.1187146	10.18553082	10.05723714	10.12949694	10.01763441
Ctse	5.428366004	5.988406198	6.203218525	5.949774858	5.974673849	5.716851879	5.27973702	5.029083212	4.539591404	4.045922561	5.154748603	4.335597689
Ctsh	6.31261424	6.331300987	6.387377609	6.558776206	6.383259678	6.374886396	6.394101395	6.37904923	6.282665328	6.361789775	6.454249286	6.256693191
Ctsk	5.813828464	5.720883402	5.110481727	5.624605122	5.64922181	5.532588251	5.275047074	5.085526803	4.898005942	5.757925201	4.959850016	5.766153538
Ctsl	7.86857217	8.063879831	8.094922375	8.148912516	8.013931258	8.125905653	7.833287879	7.642053274	7.495461918	7.527318163	7.557928846	7.595681962
Ctss	4.355790728	4.724745549	3.903850559	4.37424448	4.560289598	4.528660062	4.181006872	4.291319817	4.195129874	4.744132262	4.726058481	4.913370084
Ctsw	1.627599378	1.435877671	1.102421619	1.105051496	1.095940054	1.211644858	1.492930036	1.698313249	1.714682386	1.824350836	1.473923009	1.417878315
Cttn	5.791583488	5.95564974	6.004027097	5.849912593	5.973935593	6.024972408	5.952359294	6.039281572	5.998701212	6.023518827	6.055634176	6.142994688
Celf1	4.294131514	4.201882747	4.471585935	4.458249169	4.463248547	4.567207863	4.547925148	4.484961384	4.454735346	4.568183645	4.542669027	4.460164852
Cux1	4.677540126	5.571683419	5.615986534	5.175413245	5.426909906	4.790883229	4.451162293	4.492689893	4.26729541	4.602559157	4.624879479	4.463769512
Cux2	0.045525758	0.109389613	0.142095009	0.115746028	0.112979737	0.045525758	0.031591779	0.021620732	0.059354637	0.058728834	0.099501289	0.104364389
Cx3cr1	0.538956893	0.421670577	0.377531488	0.572768559	0.489315154	0.582775893	0.415915064	0.436527638	0.601522609	0.620607026	0.598622006	0.650370395
Cxadr	5.893805722	5.702109153	5.745307064	5.688582689	5.632119302	5.82644044	5.742546598	5.915006162	5.958081282	5.611353082	5.798654935	5.610377785
Cyb561	3.761623963	3.864763824	3.768167505	3.795256418	3.940441284	4.098442105	4.201471933	4.277818845	4.359831053	4.30642567	4.26583585	4.261710803
Cyba	4.411566855	4.214500742	3.416957314	4.13923999	3.815598537	3.897353693	3.798395333	3.647653833	3.565151586	4.229651041	3.806457954	4.189962986
Cybb	0.808681952	1.315336842	0.858537087	0.922022659	1.082200872	0.937932466	0.559027834	0.670462344	0.612613134	0.825362459	0.961853243	0.934351571
Cycs	5.574026915	5.089695643	5.149443124	5.590838257	5.133264587	5.170189597	5.222222349	5.11693505	5.000089401	5.141423477	5.050946241	5.243746587
Cyp11a1	1.835223752	2.020987917	2.295740032	2.047993001	1.973642906	1.758734545	1.757190763	1.559399144	1.362095812	1.4147125	1.472142424	1.461182314
Cyp17a1	3.834147426	3.671339892	3.549964583	3.955407273	3.550974801	4.395061217	4.309515426	4.810320475	4.913370084	4.299033508	4.905744679	5.194745919
Cyp1a1	3.710815756	2.608218617	2.483564694	3.385042321	2.56357056	3.3997497	3.420543979	3.633395677	3.733893172	3.854727161	3.577062692	3.781876517
Cyp1b1	5.378022102	4.767594117	4.884652264	4.593563751	4.516874126	4.493099512	4.62886814	4.558514377	4.486135262	3.956040949	4.205407637	3.940048676
Cyp21a1	0.701702115	1.152298383	1.030575603	0.680733469	0.616998508	1.000948133	0.265546166	0.667028815	0.456966705	0.832085113	0.479137277	0.741611675
Cyp2a5	0.279752733	0.502829423	0.234355479	0.262481737	0.017789954	0.126603056	0.341041462	0.709235561	0.49904361	0.030510133	0.559027834	0.851301158
Cyp2b10	4.161245822	3.628204091	3.688049864	4.042339616	3.914011142	4.549925249	4.281448975	4.776291251	5.001822044	4.711411192	4.657872715	4.818887637
Cyp2b13	0.376755118	0.226639332	0.299627126	0.182370515	0.147400179	0.392507338	0.109538561	0.35562212	0.401779325	0.055299484	0.093587854	0.233678879
Cyp2b19	6.395445968	5.349070791	5.590838257	5.208257862	5.377341009	5.679859192	5.95192395	5.879765965	6.032156102	5.496831031	5.700529008	5.47287739
Cyp2b9	0.185055938	0.31375231	0.326959809	0.308177959	0.195346467	0.198921779	0.153846973	0.311987467	0.144441656	0.167476221	0.30116557	0.105644794
Cyp2e1	3.655804522	5.715204747	5.022271206	4.11218475	4.158668511	3.123176326	3.208049707	2.603606372	2.250162403	3.16895034	2.884749476	2.769523786
Cyp2f2	4.297825425	5.02784701	4.737956973	4.197162866	4.305604182	3.647253539	3.441077847	3.57827224	3.509437014	3.712650239	3.703361457	4.060734083
Cyp2g1	5.067091551	4.8770515	4.593017122	4.366704357	3.86048623	4.946307044	5.198284364	6.018382623	6.096406473	5.098039456	6.842514189	6.376116895
Cyp2j6	3.958243196	3.575364399	3.682902854	3.955014763	3.699712629	3.908322277	3.914370574	4.120595487	4.165577521	3.885430289	3.85972256	3.744594028
Cyp3a13	2.089494634	1.316637067	1.452775134	1.685318968	1.474937815	1.846477765	1.979867972	1.931755615	2.092406061	1.859960465	1.740407263	1.602360791
Cyp3a16	0.561767654	0.536064171	0.965472328	1.020805827	0.85937404	0.508076713	0.466027357	0.324874287	0.316385784	0.087595031	0.231894547	0.245990996
Cyp27b1	1.222502904	1.364996475	1.454869908	1.456433208	1.365254211	1.424661756	1.431471197	1.268542802	1.249054735	0.966314224	1.191716388	1.521052279
Cyp46a1	0.886614365	0.60467448	0.769797651	0.550860751	0.783002282	0.662629937	0.700127679	0.594824563	0.913823115	0.720451466	0.873854394	0.738432826
Cyp4a10	0.393874518	0.425342744	0.335178814	0.448878949	0.408958152	0.472562115	0.436930369	0.431042631	0.590562196	0.392110297	0.366788416	0.317399483
Cyp4b1	3.635922892	3.154988964	2.95424834	3.105568939	3.614008708	3.583817751	3.641616278	3.561202809	3.624028334	3.652951463	3.458693186	3.724393882
Cyp51	5.786114028	5.280679109	5.254366992	5.790626117	5.684092155	6.132862755	6.046335854	6.00722102	6.083476982	6.116445308	5.959642576	6.023518827
Cyp7b1	0.680043149	0.798684269	0.549351154	0.684010737	0.940147745	1.340610639	1.179607049	1.11591215	1.132792686	1.134504112	0.888720797	1.492652832
Cyp8b1	0.233170864	0.24097247	0.208589871	0.189442984	0.243421087	0.33577846	0.533522893	0.362604172	0.4656367	0.445851878	0.52466387	0.270669219
Dab1	1.570759461	1.437118354	1.120660654	1.243263786	1.730967441	1.813101195	1.830644466	2.121977403	1.964427112	1.759740644	2.098429882	1.325757849
Dab2	3.303733451	3.07192375	2.730632395	2.83338219	3.080913191	2.905916125	2.856005082	2.57000267	2.639839726	2.802512606	2.815722308	3.253859869
Dach1	2.472185371	2.816370613	3.08376892	2.657338232	2.655508054	2.28785166	2.181816414	2.07477244	1.92959947	1.728479923	2.200027517	1.867402207
Dad1	6.270374796	6.453209183	6.3656879	6.344479207	6.468369317	6.518692029	6.595389398	6.589040765	6.786348472	6.712458902	6.572948102	6.701421343
Cd55	3.774941317	3.682060499	3.493088238	3.719798302	3.52053934	3.36136501	3.113060956	3.420543979	3.34211239	3.101356689	3.014353956	3.100590147
Dag1	5.439914042	5.852790584	5.921424111	5.401946385	5.852790584	5.813828464	5.581062852	5.639350621	5.654468965	5.58996767	5.730711133	5.631448713
Dgka	5.004761533	4.802698123	4.815992808	4.673933519	4.92408813	5.041547594	4.91250925	5.039955958	5.119685636	4.995512654	5.08278301	5.19766945
Dapk2	4.480530674	4.072622482	4.292969187	4.29532073	4.072622482	4.118478665	4.126825845	4.110844313	4.164874007	4.265348082	3.952665147	4.064217575
Dapk3	4.165855313	4.287307628	4.182178993	4.309178061	4.27094726	4.252706334	4.271789099	4.363665631	4.247690464	4.304372073	4.240957781	4.250852964
Daxx	3.892759208	3.935799308	3.966782591	3.815598537	3.809005718	3.825464031	3.870444407	3.877107933	3.843588173	3.976327257	3.854297643	3.750791319
Dbi	9.235485162	9.256724196	9.235485162	9.278318943	9.294181332	9.264760509	9.419986056	9.184631283	9.223382488	9.223382488	9.332089825	9.332089825
Dbil5	0.778841341	0.468998614	0.428005352	1.071559636	0.490263574	0.98308971	1.403482291	0.872999954	0.601202229	1.070742747	1.097203284	1.039201878
Dbnl	5.645566926	5.645049305	5.630367162	5.738933896	5.906482499	6.025880988	6.192145857	6.240523053	6.203218525	6.26665299	6.269422711	6.23189138
Dbp	4.408970767	3.534038061	3.786154381	4.238868089	5.147856379	4.393344506	4.472097331	4.171129201	4.516874126	3.061043009	4.159778126	3.674337337
Dbt	3.227300805	3.366102617	3.304916035	3.270810212	3.120886175	3.247168875	3.058117345	2.996657112	3.023467501	3.316009011	3.109671158	3.003769397
Dclk1	2.945357937	3.518240816	3.18929214	3.003232103	2.940594628	3.007487019	2.439188676	2.876145088	2.590054739	2.983835789	2.644852602	2.784035079
Eci1	4.703656546	4.421807171	4.317540195	4.565847672	4.287010304	4.130062877	4.289587007	4.187746079	4.157385199	4.101985795	4.008565331	3.970426846
Dck	2.76194174	2.910807837	2.960557128	3.120886175	3.056730558	3.120469836	2.984958679	3.019871223	2.942664561	3.097484186	2.920410072	3.059535659
Dcn	7.891022698	7.86281939	7.565391883	7.788037188	8.063879831	7.784445165	7.67195994	7.357308327	7.081606487	7.101006477	7.048076689	7.790886299
Pcbd1	1.487061545	1.209617485	1.338050715	1.597263202	1.691849811	1.718925225	1.704127234	1.489967423	1.794027669	1.413668945	1.518412849	1.535512525
Dscr3	4.414134548	4.137815555	4.042339616	4.244539353	4.097764578	4.009309737	4.158355839	4.030817502	3.993350653	3.975675388	3.944107673	3.93321429
Dct	4.456941362	4.835614454	5.648474377	5.466400441	5.853886481	5.086162687	4.608403461	4.517917722	4.410249959	3.972822322	5.439914042	4.862414168
Dctn1	4.621925178	5.188886791	5.176561557	4.652915888	5.176561557	5.052302356	4.985891957	5.112060357	5.060084046	5.140678329	5.195507223	5.188076745
Ddb1	6.167283452	6.478922932	6.524473135	6.233025255	6.561648421	6.484455457	6.335874388	6.434724061	6.478922932	6.497553612	6.544448279	6.666188348
Ddc	0.268751735	0.233510309	0.351614102	0.397848003	0.176978516	0.530166573	0.290096477	0.207478002	0.216564303	0.125149585	0.237428294	0.324471563
Asap1	2.881534375	3.568792339	3.105957501	3.099103282	3.587005283	3.305443177	2.978557236	3.16895034	2.973865404	3.104210035	3.121581172	3.16895034
Gadd45a	4.564535208	4.484120783	4.69124564	4.679027052	4.317831633	4.155530295	4.347147972	4.398283457	4.268515668	3.950567423	4.283015273	4.249527257
Ddit3	3.82700498	3.368930646	3.454023206	3.593364171	2.926214166	2.949749051	3.267692245	2.972263724	3.278516718	3.121984455	2.896997567	3.199995389
Ddn	0.054571766	0.046801838	0.143277194	0.059611271	0.098458874	0.073864058	0.043037934	0.098694478	0.173726081	0.081864693	0.175630308	0.112015745
Ddost	5.848385658	6.082444861	6.024972408	5.921424111	6.137543257	6.022710627	6.089067491	6.047360116	6.128456675	6.203218525	6.12527916	6.246758354
Ddt	5.037911507	5.002532009	4.870172465	4.991730956	4.975258034	4.821480085	4.926429005	5.010225997	5.11249817	4.9590685	4.790031409	4.865740635
Dhx15	5.571302934	5.743482274	5.778715431	5.722112654	5.80607031	5.825310293	5.69008423	5.723139389	5.738030811	5.794733619	5.88827828	5.863750848
Ddx3x	6.901256502	7.126291272	7.231503911	7.165545265	7.137927707	7.149545187	6.933024423	6.95008245	6.952743485	7.039498585	7.117124193	7.081606487
Ddx5	7.984584358	7.973329234	7.996285752	7.762598238	7.992197308	8.082325967	7.984584358	8.143004503	8.17614283	7.996285752	8.170975644	8.258822713
Ddx6	5.609023363	5.265123832	5.308714317	4.997939827	5.206262143	5.21606475	5.511878688	5.520338432	5.501025316	5.334371946	5.01663561	5.409733631
Dhx9	4.183899916	4.761908035	4.878896563	4.260821731	4.925737888	4.973463366	4.575232112	4.70270292	4.819647425	4.774834908	5.004761533	5.121848378
Defb1	6.13864372	5.433095509	5.605040847	5.906482499	5.301629392	5.591606907	5.58996767	5.670458488	5.723864625	5.60136908	5.691172756	5.526353517
Degs1	5.943868689	5.812118451	5.647644292	5.931658456	5.897647331	6.190038654	6.111341785	6.21233124	6.299381602	6.660096653	6.354613626	6.40753134
Slc29a2	1.038105134	0.842659569	0.89701804	0.814960802	1.000948133	0.960473092	0.991672232	1.079472037	1.326440596	1.305655149	1.20757988	1.513271703
Twist2	2.291861201	2.382192599	1.952834231	2.409673815	2.771352862	2.768507359	2.737315127	2.458791648	2.569532575	2.942664561	2.453638879	3.09068583
Des	4.272530794	4.480530674	3.897353693	3.671900988	4.007120918	3.758835776	4.477686028	4.326560446	4.109061513	3.738607774	3.7309417	3.905804649
Dffa	4.646749134	4.560289598	4.544099688	4.57767246	4.676355728	4.795069311	5.002962153	5.037911507	4.960413965	4.946307044	4.987605306	4.868726358
Ackr1	2.562594079	2.582558697	2.415641605	2.419171642	2.424371168	2.399142545	2.750613191	2.295329187	2.344846104	2.536359933	2.234207078	2.90464196
Dgat1	5.528759636	4.936373934	4.798183408	5.194745919	5.063438982	5.332983147	5.250070749	5.28586277	5.318059189	5.650276547	5.366561469	5.27973702
Dgcr6	5.836326083	4.968810766	4.91572498	5.513545298	5.221084301	5.273812383	5.675936163	5.846261284	5.780088236	5.595399963	5.395345293	5.348487201
Dgcr2	4.845940189	5.013413377	5.094333495	4.875593681	5.071590465	5.026261749	4.918346058	5.073865188	5.079265998	5.020117534	5.037223518	5.057312846
Slc25a1	6.482032429	6.346922541	6.343523302	6.579531899	6.828075486	6.878675778	6.784099968	6.767001001	6.982687089	7.030093484	6.729004085	6.815344325
Dhcr7	5.327721393	5.020645158	5.039955958	5.138884249	5.443864314	5.656765398	5.793965448	5.743482274	5.912920052	5.78885053	5.745968249	5.783520875
Dhfr	2.451090591	2.198027362	2.345139356	2.396616693	2.431436163	2.440103269	2.37383553	2.351733254	2.268056908	2.30348999	2.252003089	2.381846374
Dhh	0.796513304	0.851770293	0.919613538	0.956761953	0.849812064	0.912336551	0.722293156	0.969168359	1.122644467	0.862706394	0.759744942	0.880271369
Diaph1	4.360149729	4.534549592	4.466561562	4.215489334	4.531108053	4.529470766	4.588659137	4.668526608	4.757301744	4.839232513	4.801076635	4.775303201
Dffb	2.541084745	2.025850474	2.125573403	2.21483532	2.06493814	2.244901398	2.403564448	2.465516847	2.625004936	2.507577619	2.400391562	2.47570839
Dio2	1.069137417	1.004265502	0.915869039	1.173141366	1.289586224	1.692835432	1.161483516	1.332157891	1.501342859	1.740857566	1.708195017	1.718925225
Dld	5.559828725	5.511878688	5.479591848	5.593035154	5.563002577	5.590838257	5.518021547	5.48349518	5.479046252	5.458956879	5.514129918	5.512594741
Dlg1	4.916632308	5.009007109	5.031458162	4.896394527	4.85265446	4.839232513	4.542182649	4.647053959	4.65703229	4.72576253	4.699140482	4.716616512
Mpp3	0.57789176	0.424691088	0.283312561	0.43171107	0.216564303	0.24710735	0.473488194	0.402238843	0.500963177	0.338534292	0.445170855	0.339270729
Dlg4	1.797940455	1.860334201	1.828285636	1.613460193	1.860878793	1.688216122	1.744432983	1.636456845	1.672865431	1.488378348	1.368886695	1.528669319
Dll1	2.870726014	2.973865404	2.891115373	2.448680444	2.552131149	2.714701424	2.763545069	2.822934805	2.797216343	3.138246708	2.694885902	2.820885573
Dlx1	0.774050899	1.557433508	1.57320534	1.288596101	1.149490242	0.894771494	0.480613592	0.828600949	0.759744942	0.893491036	0.956150843	0.904331174
Dlx2	1.631002873	2.566479336	2.866925758	2.116699273	2.458978151	1.868245912	1.367178509	1.549059588	1.109141233	1.255851771	1.881900681	1.556536981
Dlx3	6.027162309	7.272020775	7.390446501	6.547250107	6.880949421	6.205219251	5.949774858	5.916809105	5.5704229	5.571683419	6.183299012	5.559290612
Dlx4	0.956761953	1.632881622	2.058646597	1.443303623	1.650663878	1.017357659	0.954804689	0.89923088	0.739761538	0.569068708	1.250811874	0.684010737
Dlx5	1.138291834	1.436484581	1.489142246	1.654555856	1.696746013	2.435641476	2.161589585	2.356014514	2.563116151	3.190974496	2.84965557	2.765419751
Dmpk	5.199363792	5.896328363	6.000884406	5.183184198	5.460244789	4.941804824	4.738443207	5.043404033	4.737956973	4.939944541	4.899803868	4.592548768
Dmwd	2.804169368	2.894323537	2.835656227	2.649294668	2.900999085	2.873198383	2.682467451	2.732627652	2.719329381	2.78359165	2.664731852	2.680162827
Dmd	3.109403647	3.525618782	3.447999967	3.233506626	3.354819791	3.134579133	3.093211045	3.033803343	2.891115373	2.53572176	2.940196882	2.838633955
Dnah11	0.00266619	0.026831452	0.021620732	0.008312825	0.013751695	0.010109977	0.016129409	0.020051801	0.011184205	0.014498904	0.009166356	0.018836904
Dnah8	0.433424858	0.919122501	1.021182538	0.461443834	0.796192336	0.79007217	0.612234675	0.820202479	0.684798284	0.641417567	0.936487297	0.776075598
Dnajc1	2.769941713	2.906556773	2.88690661	2.824147889	2.834738568	2.881534375	2.883202361	2.825371315	2.911575329	2.820885573	2.908954063	2.862783236
Dnase1l3	3.132405719	3.498641803	3.299489787	3.056972283	3.435806989	3.566055545	3.739940528	3.96713038	4.004334865	3.8680442	3.887178558	3.689996197
Dnase2a	6.165121233	6.145864209	6.282665328	6.135358618	6.018382623	6.008115334	6.009926566	6.14487568	6.103194467	6.024127294	5.997684172	5.78885053
Dync1h1	4.070757822	4.382173012	4.381572829	3.79287813	4.379966241	4.380695621	4.231659581	4.418387664	4.477022656	4.40379358	4.546422116	4.547478401
Dync1i2	5.407258057	5.593035154	5.618563662	5.488096202	5.561136873	5.650276547	5.473730139	5.567727689	5.69583351	5.579388814	5.719371928	5.706782977
Dnm1	3.085820877	2.36317198	2.10647049	2.155312518	2.378853475	2.280892166	2.449410463	2.203169886	2.470869138	2.350438522	2.270694808	2.516146838
Dnm2	5.152846953	5.337491048	5.389181406	5.034669936	5.42100143	5.409733631	5.378877837	5.338824141	5.521360286	5.387288526	5.521360286	5.454282144
Dnmt1	3.454727251	3.66725925	3.739940528	3.428903073	4.056445078	4.045452262	3.956445861	4.065753963	4.032879711	4.247690464	4.282518428	4.330789049
Trdmt1	2.041725085	1.950471249	1.948657743	2.152117739	1.990222324	1.957756459	2.030418854	1.87514357	1.966584096	1.887788437	1.781293942	1.918597249
Dnmt3a	2.540710941	2.578544059	2.492118691	2.273008281	2.530298153	2.693176973	2.52361999	2.539575171	2.686128441	2.424371168	2.495228692	2.569146772
Dnmt3b	0.967464026	0.865041982	0.87136617	1.046946586	0.981668396	0.965472328	1.27765639	1.010114609	1.157137644	1.047274663	1.066911071	1.202546977
Dnpep	4.802360852	4.820665529	4.754546335	4.816827647	4.89003504	4.883054602	4.90330021	5.028446272	5.10456058	5.045612557	5.020645158	4.968393936
Cdk2ap1	6.279627952	6.187265037	6.20399518	6.192145857	6.218734176	6.239726496	6.213334508	6.222547292	6.321282124	6.332668849	6.285373627	6.3656879
Doc2a	0.132922615	0.068054693	0.089345001	0.244159313	0.073755554	0.154211836	0.205177178	0.130624877	0.211540085	0.089499733	0.14396585	0.112561614
Doc2b	0.055756042	0.110063801	0.113752349	0.049421786	0.097974088	0.123207163	0.139259622	0.150392722	0.132593649	0.176342105	0.132447127	0.110266914
Dok1	3.003769397	3.057361403	2.941922896	3.044717283	2.738780871	2.500314569	2.687581538	2.568616989	2.319044613	2.6021894	2.46042253	2.507272541
Dok2	2.66231776	2.256415831	1.98078877	2.154788148	1.859012289	2.10191071	2.187755489	2.076892533	1.967431017	2.107785891	2.16288799	2.193399365
Reep5	7.382035679	7.059328682	6.975556546	7.102336808	6.946064567	7.027963402	7.027963402	7.01161015	7.129466661	7.067380782	6.930475555	6.907586651
Dpagt1	3.626078199	3.719014402	3.648283369	3.526854989	3.782831302	3.904894131	3.79287813	3.860680761	4.110457649	4.130451209	3.953641578	4.025042678
Dpep1	3.74850045	3.224156826	2.980204661	3.455108042	3.205558833	2.97940103	3.280024912	2.624236338	2.484179454	2.962709258	2.526157774	2.868643224
Dpm1	2.134614954	1.893209253	2.23460195	2.567359335	1.823350364	1.949020753	3.039443869	2.654627895	2.985287419	4.285776952	2.656013505	3.135710823
Dpm2	5.456412512	5.478221194	5.408631565	5.429404278	5.328244905	5.354478641	5.427564058	5.332983147	5.496374989	5.466400441	5.33105653	5.404541386
Dpp4	2.932973196	3.639045598	3.843588173	3.525879313	3.458902666	3.076939037	2.666713383	2.728250244	2.421648097	2.597828574	2.892037153	2.466831701
Dpp6	0.066649532	0.027481222	0.005946329	0.083532299	0.005946329	0.04825918	0.091968102	0.067599175	0.041047118	0.084087942	0.042566444	0.057094846
Dr1	4.298677132	4.322853451	4.263987654	4.43709927	4.278679724	4.273174877	4.269710061	4.24369344	4.182178993	4.123201448	4.160523276	4.131632241
Slc26a3	0.411015566	0.987116516	0.783002282	0.693924833	0.475730038	0.565785893	0.303865179	0.404592964	0.399458594	0.395910891	0.309246955	0.311668371
Drd1	0.065015237	0.104718538	0.050097467	0.061208606	0.045525758	0.112979737	0.0523507	0.046233532	0.112163293	0.150392722	0.046490652	0.188378303
Drg1	5.646701753	5.66410853	5.650762186	5.69008423	5.594599133	5.583628588	5.610377785	5.604194754	5.599098005	5.654075908	5.586989388	5.557012599
Drg2	4.377463934	4.53075536	4.612178032	4.543175448	4.619191976	4.47978565	4.509460615	4.540018082	4.557089381	4.628388408	4.618488447	4.736124697
Arid3a	3.030313969	3.96651717	4.06040457	3.55765736	3.470758832	3.120080131	2.727468565	2.863686586	2.672826546	2.611538349	2.953132919	2.400666809
Drp2	0.952426557	0.623196349	0.614939178	0.639352598	0.773709292	0.833885949	0.833097832	0.873854394	1.010866282	0.978748801	0.807444602	0.957392206
Atn1	4.42146056	4.510564266	4.515505112	3.786532539	4.573520454	4.451701395	4.40379358	4.433968004	4.627463616	4.427240349	4.564535208	4.696133411
Dsc1	6.286740446	7.001689983	7.081606487	6.862124485	7.117124193	7.067380782	6.792978966	6.886165573	6.926529127	6.95128309	7.178139709	6.842514189
Dsc2	5.021585022	5.30293668	5.748934059	5.467672797	5.576271204	5.262144571	4.652915888	4.553429067	4.528660062	4.025725006	4.768653751	4.538838596
Dsc3	7.416275036	7.595681962	7.603120406	7.454724474	7.663546783	7.90683382	7.603120406	7.934911293	8.121096222	7.820817254	7.934911293	7.992197308
Dscam	0.087359676	0.059354637	0.062236119	0.109389613	0.106921209	0.111268337	0.067432716	0.100168363	0.055756042	0.067599175	0.09005411	0.079009923
Dsg1a	7.272020775	7.394565018	7.448462647	7.384070756	7.637138475	7.8553637	7.656068849	7.992197308	8.106356907	7.86857217	7.956437412	7.714615369
Dsg2	3.583034366	3.995064914	4.087758268	3.700273366	3.830054844	3.806788448	3.538110648	3.682659719	3.649901205	3.442591943	3.697545863	3.547868827
Dsg3	5.420478706	5.79744024	5.874057905	5.353809332	5.744428348	5.892717159	5.381957011	5.51111845	5.738933896	5.326604652	5.633365784	5.79588818
Dst	5.386464939	5.114168895	5.179448859	4.929912455	5.392431092	5.450426114	5.303464044	5.370894556	5.573396739	5.30293668	5.357069698	5.386464939
Slc26a2	2.758865465	2.579309907	2.768507359	2.65699888	2.932079275	3.151925214	3.00408521	2.971750553	3.152221087	2.922631531	3.187269018	2.966607806
Dtna	0.541032184	0.556161083	0.414046927	0.373650732	0.386307104	0.469792684	0.762166071	0.8308564	0.44660054	0.409914997	0.394499853	0.401660051
Dtnb	3.029393295	3.569106409	3.627325824	3.480983105	3.544553248	3.286872345	3.196123896	3.205558833	3.096443112	3.125924344	3.280344692	3.364543606
Dusp2	4.219284998	5.502710932	5.4344111	4.833682512	4.92102162	4.388831064	3.793690637	3.875977756	3.215581077	4.070988687	4.16233453	3.323208416
Dvl1	4.941804824	4.476663176	4.458891004	4.620933654	4.439191532	4.390199961	4.526915202	4.593563751	4.628388408	4.677540126	4.565118224	4.671279835
Dvl2	3.155759829	3.262013025	3.271974357	3.220553099	3.341741887	3.231041419	3.225205139	3.288993132	3.121984455	3.105568939	3.301874908	3.144841063
Dvl3	4.279770601	4.528660062	4.536906745	3.928576409	4.440688638	4.427582608	4.24263885	4.288633852	4.405562035	4.280463392	4.38537667	4.329411723
Dyrk1a	3.298587714	3.420348972	3.447318523	3.349273684	2.786126361	2.86231073	3.451822737	3.350970408	3.559116017	3.512047349	3.592706105	2.809077022
Dyrk1b	3.573493812	3.699437339	3.676768753	3.420543979	3.695886769	3.711615606	3.701891624	3.864139822	3.869681206	3.566055545	3.591847688	3.547618843
E2f1	2.311818308	1.940409991	2.074152977	2.297337208	2.513188485	2.445649898	2.598124012	2.354851909	2.372392981	2.589769353	2.553073397	2.661193616
E2f3	2.518651237	2.984958679	2.954030871	2.658515474	2.748721451	2.559160641	2.442407595	2.431436163	2.294015608	2.31144812	2.568940344	2.389154582
E2f5	3.173843082	3.112702089	3.136031274	3.249955138	3.011485913	2.850848073	3.035895893	2.982888948	2.938585538	2.970779119	2.894005371	3.099513504
E4f1	3.418807866	3.330571525	3.66077954	3.692970116	3.199112849	3.515151891	3.599267207	3.798395333	3.813577004	3.64257915	3.720097341	3.678929368
Ear2	1.354777208	1.399168054	1.004265502	1.076420753	0.694699278	1.144409814	1.299808854	1.58914449	1.007381412	1.175837114	1.244259295	1.130926965
Mapre1	4.925737888	5.206877562	5.2163885	5.123434149	5.173695127	5.130004967	4.955596556	4.945735891	4.903982845	4.901610488	4.9585493	4.96650084
Lefty1	1.887287757	1.666043935	1.890131879	2.231108413	1.988131699	2.058949674	2.087766794	2.024400236	2.180901898	1.935353134	2.069756682	1.930527291
Ebf1	1.49951903	1.761012294	1.550486036	1.545096715	1.626526278	1.322312804	1.383529928	1.133581608	1.110688442	1.217345648	1.218912847	1.281865136
Ebf2	0.233369265	0.189684208	0.198421901	0.268582281	0.32466437	0.306521524	0.305207033	0.356779769	0.305001316	0.219272421	0.307369454	0.303865179
Ebf3	0.558661508	0.49352654	0.528280561	0.441113698	0.419237933	0.351281843	0.501643277	0.522263994	0.452958079	0.593515384	0.610532974	0.548981549
Ebp	4.881949645	4.876287645	4.907545396	4.889635723	5.123783117	5.258474623	5.329557542	5.31757918	5.438048326	5.456412512	5.296683845	5.380170723
Ecm1	5.410795664	5.463549461	5.236820181	5.081189885	5.720883402	5.64922181	5.841757655	5.936511449	6.063337966	5.779277998	5.64922181	5.746959734
Sparcl1	3.711615606	4.015367825	3.880392699	3.760147861	4.24394105	4.301836193	4.447701346	4.338649046	4.503058922	4.700815722	4.509799671	4.662492272
Opn3	1.697197584	2.07590893	1.701158437	1.747663795	1.595452767	1.226358286	1.08667184	1.366845862	1.140057058	1.28579777	1.159675623	1.248043912
Ect2	2.4274584	2.200707272	2.308318037	2.599097736	2.887256891	2.891115373	2.712946747	2.780175212	2.835656227	2.625004936	2.900234513	2.825015152
Eda	1.029925767	1.181547637	1.301102509	1.058224489	1.204715533	1.074598834	1.033053873	1.228364828	0.954241923	1.19959729	1.098789346	1.180667269
Edar	0.620607026	0.340156984	0.428687666	0.437503113	0.683212869	0.385100725	0.689585664	0.54478501	0.506511522	0.426824865	0.567517157	0.556161083
S1pr1	1.925576243	1.850208934	1.760629443	1.855693322	1.832209421	1.943847305	2.166611045	1.975699941	2.07188795	2.636486954	2.46419884	2.525135929
S1pr3	1.678044195	2.217966637	2.058949674	1.853945638	2.055848476	1.979867972	1.678802958	1.827610078	1.788934754	1.852520685	1.827048728	1.967851656
S1pr4	0.962782101	0.676368131	0.654001252	0.991672232	0.941074912	1.04933893	1.253144481	1.369105425	1.485449065	1.46727234	1.107768534	1.055277556
Edil3	0.101337182	0.091371229	0.149205712	0.158377752	0.288855404	0.206054314	0.117631551	0.108570916	0.186988286	0.223787688	0.130163647	0.139133075
Edn1	3.846141697	4.172762245	4.133481319	3.947146519	3.686333932	3.488584615	3.237060475	3.239242873	3.047156076	3.312311007	3.405209782	2.996332183
Edn2	2.753795979	3.131993397	2.864040844	2.565595088	2.348494993	1.818673626	1.825328835	2.350605222	1.905910208	1.995737049	1.894479916	1.958522049
Edn3	0.211305124	0.228049955	0.369387175	0.273270329	0.592757184	0.446856706	0.523914881	0.415324436	0.505088975	0.285039662	0.531578434	0.45964757
Ednra	2.57519764	2.239500034	2.052173328	2.009073012	2.240582913	2.195460587	2.236272403	1.952834231	2.217107372	2.295329187	2.314934681	2.375323982
Ednrb	4.40072541	3.539305725	3.407134357	3.836695035	3.490516234	2.894323537	3.079498086	2.482655307	2.378853475	1.947753271	2.710236534	2.509376696
Phc1	1.543216775	1.475784671	1.658205672	1.514886769	1.652578665	1.498002928	1.4241162	1.477024391	1.419109167	1.435506371	1.50905041	1.582350135
Eed	4.179036913	4.015745112	4.071305083	4.1801809	4.084305728	4.103472466	4.015367825	4.052343155	3.949215942	4.096762929	4.117367869	4.11367406
Eef1a1	11.96923215	11.84466481	11.70572927	11.70572927	12.1169319	11.96923215	11.84466481	11.96923215	11.96923215	11.96923215	11.96923215	11.96923215
Eef1a2	0.639032448	1.4390838	0.801079199	0.639032448	0.509750728	0.249847448	0.078125183	0.213195295	0.46512175	0.381819932	0.492053272	0.702843159
Eef2	9.425501105	9.559569462	9.615189745	9.36137679	9.83303474	9.751598902	9.624431682	9.744946659	9.751598902	9.78191825	9.872950278	9.932056598
Eef2k	3.526418207	3.73036786	3.715753246	3.619008973	3.949215942	3.998452879	4.065753963	4.221715351	4.269290654	4.287862777	4.140047936	4.121155394
Efna1	6.215440736	6.195665845	6.076102785	5.969109923	5.81028741	5.745968249	5.68941288	5.925333895	5.827216375	6.158328685	5.793355228	5.756910213
Efna2	2.91005087	3.808073316	3.885430289	3.56194697	3.299132604	3.131993397	2.718201337	2.829828799	2.646040479	2.683312679	2.826360345	2.574707973
Efna3	6.534893886	6.744949015	6.649137021	6.778062611	6.618891573	6.59644377	6.685700001	6.750513153	6.792978966	6.727119443	6.608294434	6.473981467
Efna4	4.557908017	4.575232112	4.557089381	4.591274726	4.526142242	4.436206449	4.583735931	4.520147187	4.616780117	4.588256776	4.373770241	4.362220989
Efna5	4.36831611	4.590004406	4.601340524	4.157031656	4.222194995	4.247177377	4.204310903	4.197162866	4.319328842	4.036976387	4.1430922	4.137815555
Efnb1	4.936373934	5.408006742	5.404541386	4.90210877	5.228680266	5.083200595	5.026261749	5.071590465	5.07723323	5.144882883	5.225557898	5.210959383
Efnb2	5.935673939	5.798654935	5.898721799	5.698768019	5.794733619	5.953206159	5.857702947	5.950950277	6.080844331	5.875325816	5.974673849	5.857702947
Efnb3	1.120660654	0.708538155	0.653652815	0.764872866	0.696743173	0.91115011	1.396200007	1.121392502	1.04221759	0.89923088	1.128031646	0.849186514
Efs	4.905271759	4.717915534	4.711411192	4.417720443	4.601025443	4.635905184	4.613702435	4.787220558	4.741474125	4.482218734	4.504891437	4.449206682
Egf	0.192577492	0.323195309	0.257549441	0.269534976	0.293558039	0.238880942	0.276824211	0.223510572	0.178852243	0.235571099	0.269725475	0.119200679
Egfr	4.380695621	4.805611142	4.882418573	4.305604182	4.655844962	4.609600599	4.424241287	4.463769512	4.43077067	4.170093877	4.45788817	4.481161967
Rhbdf1	4.919252893	4.764771112	4.609022064	4.513771093	4.707201634	4.647053959	4.854379749	4.882672469	4.89003504	4.801934566	4.779296194	4.774834908
Egr1	6.89915076	6.938948149	6.781108138	6.506410741	7.071284087	7.145369634	6.62469249	6.413467114	6.76559278	6.57770045	6.560068492	6.529915746
Egr2	5.960678595	5.410795664	5.480984827	5.535779967	5.526633556	5.845015687	5.877280561	5.817304136	6.012671876	5.7175588	5.954896828	5.777195206
Egr3	5.401946385	5.409733631	5.659212887	5.26437362	5.703224505	5.774014753	5.565766311	5.468236046	5.608427957	5.40534701	5.686640912	5.448904993
Egr4	0.077441011	0.081211486	0.050659704	0.08016265	0.13968773	0.167743637	0.098312507	0.077516288	0.131256913	0.184579857	0.072873538	0.114211647
Ehd1	4.8151866	5.23068518	5.318059189	5.057312846	5.105311108	4.754546335	4.878896563	4.823707471	4.710609465	4.759293458	4.859819784	4.841836268
Ehf	5.162728309	5.091538664	5.327721393	5.226070509	4.961963364	5.15908781	5.150142552	5.216768729	5.139331977	4.884837058	5.16876569	4.970412671
Ei24	6.030084659	5.995162968	5.979484235	6.088161197	6.014031538	6.073380115	6.10186696	6.165792481	6.246758354	6.149376474	6.106059437	6.070535323
Eif1a	4.497414531	4.610067063	4.613234099	4.695603737	4.487448235	4.490282272	4.569075469	4.462080129	4.471585935	4.518812337	4.481628144	4.699974003
Eif2s1	5.004330804	5.275047074	5.307593497	5.267599178	5.078230731	4.992250474	4.919252893	4.899272747	4.79553739	4.968393936	5.01288778	5.099719213
Eif2ak3	2.528015542	2.579858686	2.635899668	2.642639115	2.699171514	2.82217916	2.657862946	2.772279218	2.820244248	2.870045716	2.824417411	2.826360345
Eif2b4	4.736529911	5.583628588	5.723139389	5.265123832	5.265123832	4.873032844	4.839644606	4.974127323	4.730479698	5.015083487	5.013413377	4.900767071
Eif3a	5.353809332	6.158328685	6.247599328	5.593990972	6.061812784	5.930353356	5.712688289	5.823075678	5.739530677	5.81028741	6.068692407	6.106059437
Ddx19a	4.204643116	4.191449453	4.198763155	4.20323878	4.189962986	4.224840704	4.246656682	4.218942777	4.229928446	4.337656616	4.216920399	4.250603826
Eif4a1	8.30931069	8.477489401	8.521831884	8.401510036	8.490339568	8.555209206	8.490339568	8.570726197	8.548231976	8.694641027	8.73384321	8.869052958
Eif4a2	6.476158691	6.365213135	6.285944314	6.07543568	6.012671876	6.109659981	6.08702656	6.149376474	6.21233124	6.008115334	6.161609625	6.079795846
Eif4e	4.89003504	5.193182586	5.309720491	5.236820181	5.088703975	5.007202151	4.939944541	4.929307982	4.819162774	4.852945263	4.930497947	4.943332445
Eif4ebp1	5.431438817	5.677678125	5.510492893	5.654468965	5.546650044	5.366561469	5.315355053	5.287171071	5.360948844	5.609023363	5.44999174	5.580170738
Eif4ebp2	4.50374708	4.908482386	4.89003504	4.394642964	4.981150352	4.844027248	4.652506514	4.816827647	4.884652264	4.965916561	4.964132568	4.892903764
Eif4g2	6.768485109	6.880949421	6.869034873	6.702379116	6.763536566	7.375092963	6.631125638	6.677734145	6.741109771	6.781108138	6.874169758	6.836211899
Elf1	4.623355896	4.616391357	4.541282269	4.521067054	4.57414695	4.689096621	4.479455205	4.539591404	4.554081549	4.609022064	4.680910322	4.504449853
Elf3	1.274321097	0.942414455	0.898305406	1.432495573	1.143833013	1.742170512	1.781293942	1.644235755	1.713710323	2.100360376	1.923479424	1.969283153
Elf5	5.239909428	5.470286018	5.829516264	5.637317699	5.316393365	4.962306988	4.897555909	4.587618818	4.484120783	4.04971832	4.584526545	4.138955703
Elk1	2.387309655	2.422009579	2.436387818	2.663916413	2.611538349	2.553073397	2.71534779	2.589084322	2.591348317	2.605817261	2.562308266	2.489616975
Elk3	2.374629952	2.561423006	2.444631115	2.474542685	2.541581657	2.685609249	2.592116684	2.53572176	2.92646563	3.121581172	2.902771798	3.158481901
Elk4	2.727946236	2.803043659	2.803356043	2.492839612	2.849023805	2.953586902	2.619660451	2.761623462	2.704636829	2.84693486	2.989275348	2.840735624
Ell	4.151778658	4.338035248	4.325876874	4.022244144	4.152211215	4.075805077	3.955014763	4.03772714	4.027834826	4.141684747	4.008900949	3.976327257
Eln	3.566400414	3.712378096	3.427890133	3.522641228	4.184646712	4.392474832	4.71441418	4.107670133	4.058777718	4.449611766	3.988919487	4.51230639
Aimp1	5.835387587	6.064818772	6.109659981	5.985972964	5.954896828	5.823075678	5.79744024	5.766153538	5.744428348	5.712688289	5.786114028	5.772347037
Emb	5.868332583	5.548419744	5.428366004	5.5922123	5.656765398	6.01716843	5.925333895	6.059257057	6.213334508	6.073380115	6.091279138	6.171952637
Emd	4.940686802	5.07000077	4.955596556	5.11693505	5.142829574	5.127642189	5.215218452	5.251921034	5.213875911	5.332983147	5.276358275	5.345752746
Mark2	4.783107538	4.831870397	4.780422086	4.425042976	4.947893971	4.984291554	5.068297589	5.179792968	5.209031218	5.053321925	5.13994143	5.055428727
Emp1	7.833287879	8.356712883	8.548231976	8.30931069	8.427381233	8.189466361	7.938128995	8.054393408	7.891022698	7.698475129	8.069603477	7.951525153
Emp2	7.206666619	7.560813216	7.624103262	7.284047524	7.488330329	7.433808507	7.516290078	7.612217418	7.505683582	7.346047388	7.4780912	7.280336011
Emp3	4.697685391	4.323969309	4.02418729	4.348348496	4.688245719	4.438775665	4.642761176	4.315699863	4.461612051	4.53075536	4.348348496	4.978442748
Adgre1	1.950020026	1.758387462	1.368886695	1.832897805	1.691122113	1.609527193	1.489967423	1.451208463	1.561479815	1.491432728	1.608006461	1.826434212
Emx2	0.734133092	0.470108889	0.439734682	0.5232977	0.468670797	0.493289825	0.649548804	0.548981549	0.468397579	0.487203098	0.529218806	0.467330928
En1	0.784287693	0.781581671	0.647729345	0.61653017	0.732561046	0.709588714	0.574742313	0.52466387	0.656075325	0.7332135	0.572768559	0.827829042
Enah	3.629639968	3.421561422	3.561202809	2.217107372	3.598789315	3.766851189	3.739755573	3.517224657	3.786154381	2.665008947	3.793088765	4.003069161
Enc1	4.57414695	4.551745558	4.696133411	4.432440749	4.240605534	4.182908698	3.824094846	3.724149167	3.4713762	3.513422583	3.560979166	3.380679474
Endog	3.159191726	2.884114035	3.028305904	3.274684479	2.94619069	3.06627465	3.42977506	3.160658821	3.242598166	3.380527803	3.135226599	3.310151875
Eng	2.654627895	3.011485913	2.876477334	2.660661775	3.165105284	3.039858269	3.088597932	2.768205382	2.972961615	3.341741887	3.244969408	3.571296095
Eno1	7.129466661	7.286557063	7.365727488	7.151451291	7.682815696	7.844919943	7.8100684	7.887261781	8.203878683	8.170975644	8.074010198	8.349888493
Eno2	1.718543364	1.416594253	1.255425154	1.223985307	1.303237715	1.523738683	1.782293474	1.863024129	1.63356933	1.840039865	1.876804383	1.780222261
Eno3	2.974684112	3.326790769	2.791992329	2.801231949	2.650222771	2.406557609	2.291861201	2.455863326	2.57519764	2.345422074	2.5954455	2.634859954
Enpep	0.812151967	1.29450912	1.104376849	1.151382804	1.213488757	0.887468152	0.818723075	0.644334856	0.530166573	0.594081434	0.714452273	0.624234825
Epas1	3.564885667	3.560004014	3.496356885	3.353443992	3.80254378	3.900012786	3.97691287	3.767142687	3.952980744	3.903229432	3.998718088	3.997105663
Epb41l1	3.315080363	4.238868089	4.415706477	3.848276871	4.094283817	3.553962701	3.382415413	3.419732357	3.201248929	3.260321759	3.609401155	3.287426982
Epb41l2	3.78406981	3.46376563	3.113608915	3.271091506	3.388898334	3.300491603	3.425187131	3.268185837	3.26645841	3.350066326	3.295213848	3.496356885
Epb41l3	1.412449983	1.547271257	1.520611112	1.391983903	1.951195235	2.10699561	1.691849811	1.911182573	2.14261437	2.276429992	2.070003806	2.443003442
Epb41l4a	2.37316733	2.683808134	2.882517881	2.7214019	2.782363579	2.716717125	2.685151551	2.758450367	2.717845058	2.634638181	2.747364452	2.798445517
Dmtn	1.204026238	1.016296093	1.460173156	1.302851927	1.080642732	1.088683874	1.025859134	1.05445686	1.136044941	1.092712665	0.933203942	1.064466253
Stom	5.12580444	5.207619185	5.153644355	5.287171071	5.124489948	5.355531163	5.132554672	5.299190505	5.389958495	5.39416085	5.357768024	5.700529008
Epc1	3.782487633	3.620711109	3.650277128	3.606925698	3.602136849	3.589456313	3.786532539	3.698650235	3.727377962	3.705882457	3.589727274	3.553002549
Epha1	5.521823586	5.93490532	5.976594564	5.573396739	5.830264599	5.641313152	5.659212887	5.774014753	5.7175588	5.586989388	5.753543497	5.553315225
Epha2	4.082999555	4.397331873	4.410688214	4.025042678	4.211347917	4.155218536	4.072311341	4.047267798	4.084305728	4.215489334	4.214054209	4.110457649
Epha4	4.196134568	4.375667051	4.468678777	4.132058194	4.111730037	4.091057255	3.914011142	3.99926318	3.946205118	3.723846558	4.032879711	3.900234985
Epha7	0.097581958	0.054126168	0.084676488	0.073755554	0.113631268	0.102727388	0.205595372	0.150623531	0.063549163	0.118950333	0.160827562	0.231308422
Ephb2	1.276194241	1.278206285	1.2146797	1.284098025	1.563316696	1.742484408	1.776137366	1.808704206	1.465398021	2.180367866	2.10647049	1.974597993
Ephb3	5.582963488	5.837587743	5.992696231	5.410304536	5.610377785	5.328244905	5.231794221	5.151292479	5.008681228	4.870172465	4.956737617	4.844540418
Ephb4	3.741876142	3.990251768	3.753862266	3.759490217	4.117767254	4.043659513	3.956769521	4.095448323	4.162645235	4.243087754	4.010128917	4.256705645
Ephb6	6.174624106	6.391059723	6.381311555	6.163160311	6.365213135	6.450148757	6.369931338	6.58451751	6.579531899	6.439670725	6.448172217	6.290737173
Ephx1	5.535779967	5.473730139	5.482716726	5.257078853	5.55641612	5.656293879	5.804525375	5.593035154	5.830264599	5.117828696	5.392993451	5.538951422
Ephx2	3.809385177	4.488465934	4.163673227	3.973302278	4.043659513	3.681339814	3.816909966	3.414856077	3.536085836	3.229290975	3.624473542	3.61809513
Stx2	2.380487938	2.31849741	2.201335998	2.31660429	2.31660429	2.198714913	2.208530114	2.11512944	2.134352176	2.225675397	2.11512944	2.285325907
Epm2a	0.866728137	1.140582468	0.978166023	1.024210089	1.013766338	0.921030677	0.912765844	1.091765223	0.758102216	0.867879645	0.780241722	0.793602892
Epn1	5.938541387	6.107954628	6.256693191	5.838331649	6.19899378	6.137543257	6.079105928	6.070535323	6.191201108	6.230890002	6.148743194	6.144391781
Epn2	4.015102147	4.068921707	4.059953626	4.028986657	4.078408087	4.127940004	4.147101363	4.198763155	4.230409363	4.207926428	4.224239323	4.089659706
Epor	0.49352654	0.502404273	0.757010789	0.649677	0.493289825	0.281654155	0.482506752	0.484879665	0.439295597	0.36369329	0.360033909	0.49098527
Eps15	4.75011784	5.192306844	5.209719237	5.023332853	5.031458162	4.910824291	4.789383986	4.84825274	4.790031409	4.713915151	4.886031171	4.709253654
Eps15l1	4.202812619	4.178727001	4.153572654	3.889888985	4.222823129	4.213598512	4.284883079	4.386449146	4.484527342	4.40118663	4.420939581	4.404343268
Eps8	2.317820922	2.765419751	2.794703589	2.655508054	2.865143014	2.618297398	2.397778522	2.394083704	2.323805123	2.38446816	2.592470942	2.608827495
Nr2f6	5.009868019	4.735342012	4.79553739	5.111550659	4.883729149	4.869767073	5.022271206	5.045214243	4.945735891	4.961316385	4.799110055	4.782707896
Nr2f1	0.464847414	0.220711345	0.249377328	0.240422466	0.511993593	0.551824464	0.490010578	0.578105775	0.469792684	0.670297227	0.41177949	0.58146182
Erbb2	4.861439124	5.081189885	5.08278301	4.662492272	5.009868019	5.009007109	4.983694023	5.186390803	5.150632518	5.019696794	5.122745395	5.054555267
Erbb3	4.4268377	4.821480085	4.841836268	4.20872883	4.679454529	4.72971232	4.472804937	4.762890372	4.664109078	4.471229945	4.811554222	4.640703702
Erbb4	0.033537466	0.006945485	0.018305266	0.011184205	0.01236138	0.012657982	0.014355693	0.014083462	0.014355693	0.019915958	0.015012238	0.028020047
Ercc1	5.844265518	5.866333552	5.793965448	5.693748745	5.85482572	6.085280148	5.912920052	6.042864916	6.119478899	6.290737173	5.973935593	6.303226412
Ercc2	3.186452865	3.085373056	3.139294954	3.12725485	3.194628399	3.062138034	3.276974571	3.204999033	3.276226623	3.268696534	3.249735846	3.299132604
Ercc3	3.896159486	4.07527978	4.139646041	3.98617291	4.120595487	3.981639615	4.045922561	4.077197504	4.087758268	4.088424015	4.153950921	4.123756898
Ereg	3.096443112	3.57661434	3.452224999	4.167136067	3.894573609	4.401709746	4.042339616	4.064037769	4.057691261	4.43829482	4.378743976	3.856806717
Erf	4.252166627	4.531664086	4.481161967	4.338035248	4.518274313	4.450410293	4.347902267	4.391054852	4.453549005	4.543175448	4.485391425	4.5607979
Erg	1.455414045	1.408673177	1.06742704	1.25136034	1.280420408	1.287234795	1.387637227	1.100024039	1.248043912	1.604332341	1.505040924	1.518412849
Erh	6.344479207	6.180427673	6.254861034	6.39667186	6.303226412	6.277447393	6.224615329	6.27551596	6.061812784	6.484455457	6.268399337	6.542873511
Esd	5.414935438	5.001822044	4.950957787	5.319410078	5.121848378	5.200094239	5.196531836	5.241217521	5.241880872	5.404113907	5.142829574	5.390663415
Ces1e	0.19704247	0.137443397	0.060558895	0.054888171	0.126603056	0.103659536	0.141673775	0.175377888	0.173531378	0.132922615	0.244739363	0.272990883
Ptprv	1.560757787	1.472142424	1.644954553	1.315336842	1.510870615	1.316104616	1.544688803	1.276615585	1.155157817	0.784695855	1.184094809	1.236391736
Amz2	3.773084966	3.640228925	3.622559084	3.824094846	3.560004014	3.592109783	3.768167505	3.661702039	3.599992256	3.526854989	3.626685012	3.634480985
Gnb1l	2.172234182	2.220069875	2.19087599	2.282880067	1.99531236	2.056961936	2.082720853	2.10647049	2.160047565	2.184407356	2.080239481	2.040572093
Esr1	1.086192929	1.295077497	1.274321097	1.136044941	1.11699166	0.97372906	0.983432088	0.928870365	0.796808758	0.936939623	0.895109687	0.925077838
Smarcad1	2.629750353	2.777981964	2.886541394	2.854566402	2.670061843	2.717845058	2.611125096	2.601624566	2.592470942	2.610909755	2.57019886	2.596151533
Khdrbs3	2.187421046	1.93576906	1.697197584	2.04539268	1.917798388	2.108289104	2.199733155	2.315973327	2.362593885	2.609759701	2.126238484	2.230603431
Etohd2	0.223090568	0.190109859	0.33275594	0.308921916	0.138070261	0.183494276	0.131729452	0.143601344	0.209149895	0.25801037	0.187293048	0.146642375
Fgd6	1.979343106	2.086390782	2.158640627	1.818673626	2.028356846	2.12236909	1.99531236	2.016375349	1.997638501	2.062722601	2.083695339	2.086847219
Gm14288	1.599694	1.23336521	1.088388855	1.520073811	1.007726178	1.093785658	1.490465413	1.609037285	1.329114621	1.489967423	1.373611399	1.561163057
Drosha	2.687233403	3.178165766	3.327239103	2.97523158	3.321970634	3.088597932	2.945041676	3.041781769	3.155759829	3.096443112	3.2597032	3.345797821
Chchd2	8.521831884	7.8553637	7.833287879	8.217867453	7.8553637	7.91872455	8.148912516	8.063879831	8.166858176	8.225259577	7.978634195	8.02064768
Celf2	2.143098348	2.311818308	2.185534606	2.076542819	2.23360564	1.96538214	1.410958508	0.944883082	1.903927201	0.599799271	1.778877334	1.847721817
Etv2	0.677613234	0.225020828	0.520896858	0.525907623	0.341041462	0.381819932	0.766655344	0.707232731	0.503473707	0.466521973	0.584751479	0.400871461
Etv1	0.419237933	0.663564152	0.542982775	0.403642524	0.617839125	0.584459091	0.503125483	0.582262649	0.657801869	0.617410498	0.68791343	0.647413
Etv6	2.706133153	2.930685782	2.962964375	2.794703589	3.079985193	3.243211018	3.256756055	3.217376539	3.29591599	3.331721581	3.426436539	3.435806989
Mpzl2	4.780113296	5.08278301	5.121848378	5.015915596	5.004330804	5.095120491	4.972138874	5.009007109	5.025206023	4.962306988	5.093891274	5.067694133
Mecom	0.452958079	0.414366068	0.398617442	0.565229189	0.545886735	0.684798284	0.605395257	0.49352654	0.588919521	0.61087203	0.547542994	0.55239616
Evi2a	2.898597037	2.066648172	1.65209382	2.234207078	2.164640308	2.275241535	2.063404305	2.299113605	2.264629499	2.410715864	2.166611045	2.32677636
Evi5	3.461948126	3.427092734	3.512415341	3.634480985	3.434800176	3.545616711	3.495424041	3.510692927	3.514185439	3.432691248	3.427890133	3.381231514
Bcl11a	3.521804182	3.470187772	3.297563238	3.468536956	3.803328504	3.656797614	3.73490327	3.735216065	3.831217098	3.747041869	4.093511716	4.026634072
Evl	3.393544617	3.757167169	3.760579995	3.482202271	3.712905756	3.500229354	3.557809709	3.306372531	3.29723283	3.459969672	3.571296095	3.769373844
Evpl	5.61213141	6.415786709	6.553954816	5.655290056	6.413467114	6.209697691	5.987227375	6.189162147	5.949081582	6.147959275	6.31592135	6.050227671
Ewsr1	6.528532723	6.743947673	6.824156169	6.365213135	6.89915076	6.742695093	6.636622076	6.696485279	6.623760681	6.790612379	6.836211899	6.886165573
Wfdc18	5.641313152	5.01227212	5.170189597	5.393620875	4.85000683	5.104219485	4.971097259	5.334932111	5.485213479	4.994884881	4.942395329	4.762890372
Ext1	3.800881836	4.029673912	3.935129729	3.849873623	4.11608426	4.083917282	4.039132237	4.053228405	4.130764009	4.114016701	4.331528085	4.385072323
Ext2	4.354786022	4.56140472	4.552099362	4.391054852	4.651177363	4.575016986	4.515962301	4.490282272	4.520147187	4.472097331	4.520147187	4.660455944
Eya1	0.666131152	1.049086936	1.101921448	0.795815787	0.995819996	0.720900656	0.58352591	0.674757457	0.604341479	0.552794491	0.726027211	0.509349281
Eya2	4.016506741	3.936061867	4.032879711	3.943150564	4.040787631	3.864139822	3.797214404	3.815264869	3.770430047	3.886325629	3.658352454	3.79257922
Eya3	3.074732901	3.298908234	3.4318867	2.994138066	3.329653347	3.318644835	3.181480574	3.256094109	2.95270131	3.170544943	3.304575482	3.290960793
Eya4	0.149425009	0.090859125	0.111657774	0.128395965	0.234355479	0.260920219	0.283312561	0.161307321	0.243616521	0.255846061	0.179079786	0.272112009
Ezh1	3.947360489	3.988354095	3.923397602	3.733173725	3.852535561	3.841470015	3.826736179	3.901314599	3.908322277	3.803599089	3.782487633	3.739172944
Ezh2	3.767966422	3.655385672	3.630418907	3.843768515	3.864550368	3.932240166	3.878902834	3.869230312	3.787219094	3.903433179	3.932240166	4.054067136
Sfxn1	3.768528102	3.922041172	4.012124154	3.985764591	4.119872171	4.087239528	3.983313505	3.999658775	4.053228405	4.352901566	4.349356748	4.309991126
F2r	2.854983126	2.790894524	2.552430176	2.731029798	3.109403647	3.096192185	2.894323537	2.856764355	2.958414452	3.239468998	3.159191726	3.262232618
F2rl1	4.686961575	5.051561335	5.039371472	4.840409912	4.88054485	4.898545574	4.586696929	4.793684647	4.788361382	4.819647425	4.798719402	4.634026285
F2rl2	0.448878949	0.430178489	0.440110074	0.405441672	0.449800383	0.664287897	0.670627461	0.733886557	0.889631449	0.957745739	0.884715259	0.81644218
F2rl3	0.320392317	0.18034225	0.168819305	0.184579857	0.179445332	0.281846023	0.133252585	0.171278169	0.298399781	0.280541507	0.343840786	0.338811029
F3	4.124007805	4.083917282	4.297825425	4.391475073	4.556560632	4.306783349	4.727582248	4.664564872	4.908482386	4.942883396	4.530035276	4.57767246
F5	0.134046108	0.267160249	0.304605454	0.184794115	0.331913425	0.196570692	0.152436609	0.131256913	0.096425534	0.12498046	0.18034225	0.293558039
F8	0.184794115	0.193734374	0.22636258	0.180039485	0.264161216	0.218231584	0.200898329	0.217637245	0.244159313	0.205595372	0.160035815	0.191264577
F8a	2.346836102	2.505668755	2.500989941	2.509751989	2.47570839	2.382620486	2.650222771	2.613232881	2.65376003	2.638107868	2.481343424	2.427117932
Faah	4.016124172	3.877450143	3.679670867	3.759859699	4.197935232	4.495639546	4.616780117	4.820665529	4.719947286	4.696872627	4.707705921	4.333105904
Acsl1	5.423364907	5.883180758	5.683570427	5.450873319	5.819941641	5.767454469	5.637317699	5.702109153	5.662162944	5.728715413	5.746959734	5.60076211
Fadd	2.235956183	2.444436418	2.548455076	2.465791229	2.35379376	2.530742319	2.52321798	2.564182259	2.573395807	2.481839632	2.558635415	2.605443552
Ptk2	3.919630079	3.910960069	4.051483811	3.91918294	3.826736179	3.845778422	3.689328063	3.679989471	3.758835776	3.627086831	3.789394352	3.819201423
Faf1	4.092237589	4.339512303	4.371069375	4.349746998	4.233770322	4.238304558	4.224239323	4.229651041	4.175394019	4.181726895	4.241269993	4.184848477
Fah	3.77802042	4.20872883	3.983862853	3.960072561	3.901589178	3.626375485	3.592109783	3.589063954	3.699712629	3.704118337	3.546826699	3.617636905
Fscn1	5.105311108	5.11249817	5.467672797	5.195507223	5.648474377	5.514129918	5.538951422	5.091538664	5.446716885	5.213875911	5.288246855	5.676678361
Fanca	0.798684269	1.063754297	1.397997783	1.283706955	1.370815577	1.181547637	0.999447185	1.117652894	1.094277089	1.284098025	1.310407603	1.332626438
Fancc	2.15951653	1.950020026	1.744914978	1.983879263	2.03244228	1.916892163	2.071000167	1.815282057	1.813954142	1.800963965	1.85847191	1.835223752
Fap	2.175497643	2.479508997	2.585581066	2.480991357	2.143987458	1.826704733	1.776429818	1.755552565	1.44921401	1.336912795	1.925903434	1.510340606
Fas	2.495228692	2.174518262	2.307442206	2.332147651	2.247223798	2.415225855	2.36955905	2.481343424	2.56805677	2.403037444	2.250162403	2.360197574
Fasn	5.229151079	6.009156218	5.811161058	5.281526568	6.206234489	5.780088236	5.508601898	5.404969661	5.646701753	5.668569179	5.712688289	5.720883402
Srsf10	5.246084162	5.019373968	5.063986713	5.227884346	5.133842367	5.105311108	5.127066312	5.118426053	4.995937891	5.009868019	5.125118971	5.147856379
Fat1	3.704704563	4.259462157	4.321330178	3.44515547	4.087239528	3.953641578	3.585831935	3.729971777	3.762930676	3.521193409	3.820146683	3.871232676
Fau	10.07818334	9.490356707	9.498306662	9.751598902	9.582616436	9.633061183	9.811754075	9.811754075	9.958100375	9.932056598	9.671159384	9.793971403
Fbl	5.700529008	6.113088923	6.148743194	5.95192395	6.237121137	6.106059437	6.149376474	6.190038654	6.151226602	6.419523265	6.263491528	6.544448279
Fbln1	2.796273885	3.269842363	3.127971561	2.961787452	3.910243117	3.594893212	3.398534965	3.332020352	3.59135453	3.800282989	3.649417486	3.77890217
Fbln2	4.013582539	3.769078541	3.340134585	3.607309635	4.303457791	4.039532524	3.85914689	3.486582212	3.728700995	4.285222855	3.998452879	4.605860487
Fbn1	3.035406804	2.970779119	2.678464723	2.899048908	3.132405719	2.986302895	3.082813101	2.579309907	2.367180659	2.759621304	2.713282061	3.142166415
Fbn2	0.268289857	0.238880942	0.173531378	0.216564303	0.516493043	0.389153861	0.369837137	0.302971868	0.249618648	0.461142458	0.541032184	0.540039655
Fbp2	0.814603868	1.778877334	1.447027771	1.094686715	1.291524715	1.249810903	1.058612694	1.235049715	1.197749867	1.466687919	1.1064797	1.247645216
Fbp1	4.822850097	6.309276945	6.374886396	5.627323447	5.88827828	5.055428727	4.555992345	4.554899153	3.670346059	4.362477805	4.911262388	3.846141697
Fbrs	5.220394169	5.376264053	5.403621383	4.78768411	5.327115348	5.327115348	5.287579614	5.342345984	5.389181406	5.261253264	5.417928665	5.278372133
Fcer1a	0.591923893	0.406775717	0.155403848	0.587217144	0.98308971	1.076068401	0.78088341	0.520402857	0.566648003	1.412449983	0.618962693	1.097203284
Ms4a2	0.532828583	0.590253577	0.315351522	0.639775476	0.794020685	0.729515079	0.631006604	0.60467448	0.648737565	0.645550985	0.401779325	0.719490236
Fcer1g	3.422463032	3.291563544	2.630801674	3.217630349	3.127971561	3.073527404	3.097484186	3.172786939	3.200273466	3.413286544	3.353443992	3.908322277
Fcer2a	0.658100722	0.472836673	0.579978939	0.407824572	0.404097549	0.515299782	0.513009065	0.742295903	0.734517753	0.349407169	0.430791981	0.373469437
Fcgr1	0.548362828	0.486856482	0.324471563	0.674757457	0.463628336	0.524946795	0.529671853	0.347040245	0.374391494	0.526430962	0.624234825	0.693924833
Fcgr2b	3.478397876	3.380924725	2.955140417	3.353206788	3.381927162	3.317969569	3.3240708	3.149761816	3.282681118	3.622288608	3.274684479	4.011530497
Fcgr3	2.945919763	2.696850764	2.181816414	2.936952906	2.41278514	2.343205127	1.996231583	1.868958233	2.260047049	2.381184826	2.280892166	2.766869873
Fcgrt	4.372879125	4.718357967	4.263636405	4.311571737	4.489570469	4.012802343	4.145007633	3.834995945	3.692970116	4.072311341	3.697974957	4.107670133
Fcna	0.611237962	0.732561046	0.397452413	0.642798978	0.228049955	0.316763612	0.380068986	0.326233065	0.148680717	0.474314269	0.511285081	0.547836488
Fdft1	4.606188422	4.780422086	4.72971232	4.872257113	5.052302356	5.21881537	5.233012493	5.173233203	5.23068518	5.257471888	5.252460592	5.250070749
Fdx1	4.189962986	3.713696526	3.553519851	4.18258721	3.703700867	3.796516838	4.011530497	3.847970769	3.812770767	3.833788271	3.537162318	3.887962792
Fdxr	3.301649581	2.853791387	2.944117073	3.03745365	2.924595853	3.036614275	3.205325222	3.212640925	3.027148569	3.012125189	2.820244248	2.843150118
Fech	4.176846311	4.225759572	4.247690464	4.275692567	4.146579949	4.080793361	4.101594537	4.035876421	4.146864762	4.063600392	4.071840191	4.034297533
Fem1a	3.142166415	3.33803723	3.339971015	3.441788979	3.341259257	3.399213547	3.541862774	3.516281179	3.629958071	3.636476177	3.541862774	3.611168696
Fem1b	4.398553188	4.770269001	4.876287645	4.544099688	4.459274011	4.316100829	4.186636523	4.133481319	3.984728722	4.062623809	4.144260112	4.124007805
Fen1	2.951985682	3.068799726	3.341741887	3.227672834	3.553002549	3.497089803	3.442335976	3.343992855	3.215067811	3.516795554	3.494644656	3.688049864
Fer	3.287955713	3.375246538	3.412538825	3.493088238	3.521804182	3.546373319	3.540754301	3.715753246	3.842195485	3.584534471	3.640556461	3.668044398
Fes	2.49443247	2.109628111	1.84191711	2.14157948	1.991844234	2.154564221	2.383196255	2.047247319	2.317820922	2.463669168	2.306074312	2.477165965
Lgr5	3.920975617	4.460704585	4.216628535	3.743655969	3.971452091	3.901314599	3.454469678	3.729634501	3.517224657	3.293356394	3.489376357	3.398162293
Fgd1	1.628063119	1.927136171	1.950471249	1.726079155	1.977340787	1.77430678	1.740407263	1.805308531	1.751822972	1.798924157	1.874281198	1.953270818
Fgf1	2.113970875	2.686128441	2.610909755	2.055848476	2.074152977	1.994457819	1.682744077	2.002748209	1.737258943	1.96711207	1.686082271	1.720000642
Fgf10	1.064158955	1.1696633	1.113286942	0.898655559	0.995226524	0.841907002	0.875866751	0.636926719	0.800737714	0.647051394	0.608928535	0.830054857
Fgf11	1.537482053	1.342686227	1.226803605	1.019892917	1.192143972	1.261113091	1.320834707	1.328562312	1.479287468	1.263495696	1.089958923	1.261113091
Fgf12	0.045354402	0.209738746	0.203392783	0.145212593	0.127244861	0.050832038	0.158551108	0.128053779	0.080676709	0.126339808	0.050832038	0.143601344
Fgf13	1.302851927	1.386553013	1.299808854	1.215023119	1.485929911	1.346784921	1.412930677	1.420571393	1.38465759	1.230890294	1.329649422	1.238847611
Fgf18	0.659409525	0.96327267	0.776075598	0.487040598	0.704632284	0.413773423	0.569068708	0.497839553	0.582775893	0.691560351	0.507257876	0.455421171
Fgf2	0.705507191	0.827829042	0.58502113	0.381819932	0.515779542	0.797149692	0.500787374	0.626704647	0.267475556	0.272344271	0.479759641	0.426495891
Fgf3	0.130789285	0.307623981	0.508320862	0.402238843	0.104559913	0.318302297	0.269534976	0.200421821	0.083353421	0.351614102	0.161011653	0.399402063
Fgf5	2.676174364	3.548429799	3.790234149	3.355907134	2.955140417	2.175809754	1.599346689	1.947207838	1.435187026	1.568848805	2.002094645	1.46727234
Fgf7	1.488378348	1.743416832	1.453065615	1.482736787	1.778877334	1.622618263	1.596333917	1.423579407	1.360936029	1.289154846	1.512325591	1.77520685
Fgf9	0.095594996	0.065131805	0.085709935	0.081404788	0.034870678	0.039778771	0.051243014	0.0690624	0.03671145	0.031029429	0.010977009	0.070269193
Fgfbp1	6.886165573	6.243356133	6.207954016	6.89496806	6.612473848	7.097950405	7.372203815	7.241764277	7.206666619	7.209872639	7.276512092	7.189244567
Fgfr1	4.590004406	4.517648607	4.35627801	4.151778658	4.416120485	4.379517784	4.378396126	4.279035891	4.250603826	4.197935232	4.227422599	4.512872808
Fgfr2	4.327782967	4.807460884	4.718789186	4.382173012	4.682799378	4.678644674	4.626294469	4.750860092	4.667636726	4.750539239	4.703656546	4.723904063
Fgfr3	5.691172756	5.593990972	5.788200138	5.80607031	5.790053019	5.675936163	5.555562006	5.501025316	5.436338885	5.412517338	5.427564058	5.237379014
Fgfr4	0.861616134	0.622344325	0.607031727	0.663564152	0.818723075	1.021642302	1.029925767	1.01048544	1.153795125	1.118638127	0.911603677	1.194295556
Akr1b8	3.133412922	3.110850822	3.021392154	3.332020352	3.529835379	3.823783376	3.816219558	3.67262099	4.172337964	4.409413745	4.187059864	4.867776211
Fgl2	4.157775011	3.873835169	3.385042321	3.891548112	3.878281865	3.904171787	3.815264869	3.731224066	3.770775858	3.599992256	3.553519851	4.031269949
Fgr	0.678831746	0.709235561	0.45645103	0.613190418	0.662416698	0.929847025	0.739761538	0.921360443	1.016933348	1.03427952	1.015548805	1.241296908
Fh1	5.351883738	5.324656668	5.397443691	5.470286018	5.428753128	5.327721393	5.262144571	5.117828696	5.204271754	5.236820181	5.293352286	5.256015355
Fhit	2.036460828	2.049365572	2.149241886	2.245716545	1.720914993	2.144336221	2.101462963	2.02918497	1.676237814	2.024021232	1.535512525	2.03285904
Fhl1	4.657872715	4.946307044	4.528997684	4.486978892	4.447276417	4.030817502	4.495639546	4.019305192	4.100802476	3.679284806	3.924383767	3.888577085
Fhl2	4.994884881	4.195696662	4.265032237	4.800606311	4.657872715	4.822421824	4.783771564	4.43347641	4.763428917	4.878226738	4.774834908	5.009007109
Fhl3	3.163071424	3.050950902	3.017902631	2.962709258	3.041167321	3.095901776	3.238829884	3.013072084	3.320834962	3.278516718	2.976894018	3.251721808
Fhl4	0.070269193	0.04825918	0.038180998	0.107541994	0.102926511	0.043579129	0.128945158	0.09150423	0.138543839	0.150623531	0.083235031	0.076654493
Vegfd	1.988743304	1.901667345	1.565554575	1.751822972	2.151129129	2.149241886	2.365199748	2.452515089	2.548101115	2.24260125	2.314369641	2.111340738
Ppm1g	4.64858023	5.006715448	5.098039456	4.934648405	5.127066312	5.075692025	4.949965512	5.063438982	5.023332853	5.232202399	5.113195146	5.392993451
Smc2	2.590054739	2.471857272	2.863686586	2.893163585	3.091274231	3.202397606	2.945919763	2.82123227	2.944117073	2.962477	3.154125764	3.224156826
Sh3pxd2a	5.048816306	5.011000443	4.919744736	4.600559055	4.990540812	5.07273853	5.032608061	4.956183642	5.062760427	4.906372125	5.000089401	5.11249817
Ctgf	4.666339886	4.815992808	4.43665435	4.416120485	4.280869841	4.38537667	3.952980744	3.965768478	3.893221223	4.816827647	4.140745996	3.864550368
Fjx1	3.164394008	2.981890498	3.025010719	3.292309042	2.87346591	2.913949061	2.801569949	2.6894475	2.860550781	3.031179516	2.667842557	2.682782671
Fkbp1a	7.008533402	7.149545187	7.154548925	7.037607304	7.027963402	6.851488965	6.888068763	6.697919778	6.862124485	6.838073535	6.819799579	6.811954574
Fkbp1b	1.49598262	1.10380456	1.073996431	1.325122665	1.259198639	1.293446308	1.332157891	1.061560149	1.309169603	1.227196745	1.411618587	1.409171746
Fkbp2	5.755491347	5.842686204	5.830839142	5.896328363	5.860888817	5.855727498	6.080844331	6.020853868	5.88827828	6.018382623	5.988406198	6.072241714
Fkbp4	6.098429602	6.115060545	6.170016067	6.206234489	6.281827938	6.267409714	6.246758354	6.328545924	6.290737173	6.289147906	6.296665969	6.415786709
Fkbp5	2.913000625	2.87346591	2.874241195	3.101143709	2.856603863	3.225472551	3.304369998	3.638106646	3.648964778	3.66077954	3.461531495	3.813962337
Fkbp10	2.755189442	2.814818623	2.707049468	2.833140786	3.494644656	3.18992364	3.057716585	2.868643224	2.982540728	3.563277526	3.142812175	3.62586498
Fkbp7	3.312651898	3.296340722	2.747657217	3.416957314	3.487665759	3.075462373	3.184789072	2.840073117	2.807168591	3.257628291	2.850038835	3.287955713
Fkbp8	6.92448992	6.922085334	6.978137516	7.022015872	6.985174335	6.880949421	6.919422355	6.926529127	6.902854448	7.079161566	6.985174335	7.006114883
Foxc2	0.393004261	2.249986048	1.479287468	0.549351154	0.931322154	0.900312533	0.509750728	0.903445766	0.561767654	1.602360791	0.767689623	0.735699042
Foxm1	2.107344071	2.158640627	2.228897386	2.181816414	2.682782671	2.744419311	2.484970309	2.511044688	2.595902944	2.810119104	2.849023805	2.87116288
Foxn2	2.872661542	2.661193616	2.664114027	2.979123769	2.823765883	2.969913236	2.896997567	2.917883395	3.083299147	3.030313969	3.055926474	3.011768447
Foxf2	0.042440071	0.055574269	0.119332248	0.1041619	0.062854592	0.085058868	0.064041524	0.103470934	0.031591779	0.085709935	0.036213949	0.0752164
Foxs1	1.028529574	0.962048343	0.856464323	1.296384088	0.549351154	0.810806625	1.000948133	1.056004184	0.801079199	1.073996431	0.853381004	0.833885949
Foxl1	0.106921209	0.760671001	0.310403894	0.170891508	0.187831111	0.125878764	0.019148233	0.305881596	0.024901053	0.631671232	0.125663759	0.096906176
Lpin1	1.598136946	2.09125327	1.670154395	1.71722999	1.743416832	1.254733977	1.738816227	1.385420511	1.615546741	1.73059317	1.726806717	1.678288292
Fli1	1.218497236	1.079472037	1.012312043	1.071915562	1.062820079	1.0817998	1.142160066	1.035058995	1.171636796	1.336030129	1.086192929	1.194937548
Flii	4.460704585	4.747698133	4.733056756	4.274784694	4.62400876	4.588659137	4.50817023	4.658225044	4.710083034	4.685435342	4.737058894	4.779675667
Flot1	4.562378752	4.412694805	4.23474857	4.473599702	4.417950974	4.130764009	4.312358714	4.175394019	4.363979549	4.326992514	4.084870607	4.409845161
Flot2	4.229928446	4.125328079	4.09164074	4.111977049	4.203580081	4.006818218	4.098021	3.921703139	3.999019098	3.835302221	3.808649831	4.213272968
Flt1	0.871059919	1.288596101	1.324688695	1.074598834	1.315701458	1.409171746	1.380805824	1.311710692	1.305270414	1.387144014	1.538316223	1.684937188
Flt3	0.435526117	0.50611084	0.267160249	0.368741686	0.400547207	0.660539206	0.496918185	0.467330928	0.467778647	0.829574767	0.758964975	0.706503165
Flt3l	3.351645509	2.84184626	2.680162827	2.661193616	2.668629685	2.789900435	2.924871844	3.002011518	3.132874144	2.996332183	2.789900435	2.69097261
Flt4	0.821409716	0.931322154	0.96151795	0.801534058	1.100943593	0.966314224	1.053960754	0.898827607	0.91115011	1.501342859	1.043139208	1.310407603
Fmn1	2.218304822	2.792422606	2.880927304	2.433369553	2.570989531	2.45850603	2.264355681	2.451090591	2.267386784	2.186976133	2.507577619	2.236955455
Fmo1	2.166866618	2.588825221	2.232853267	2.127958012	1.846477765	1.447517726	1.408673177	1.242981614	1.395859051	1.591066963	1.396645121	1.218497236
Fmo5	1.83803629	1.854561336	1.821675039	1.756560344	1.64868789	1.832548079	1.847721817	2.13591068	2.069288615	1.88373647	1.863498953	1.683288504
Fmod	1.926527077	2.320499471	2.325451355	2.022411319	2.543813383	2.874241195	2.828120788	2.865143014	2.933618224	3.084585591	2.927415071	2.975039225
Fmr1	4.137109097	4.494191811	4.449986256	4.364322689	4.322580475	4.093511716	3.905205672	3.91592931	3.869230312	3.814459643	3.971973172	3.881715827
Aff2	0.11641443	0.043958594	0.059175513	0.064758585	0.167109585	0.203208561	0.200421821	0.144559198	0.115669381	0.125488653	0.146957171	0.178667319
Fn1	3.645956691	4.360965968	4.228123806	3.769619848	4.381373068	4.156547874	4.159375124	3.838393774	3.833788271	3.671339892	3.855023734	4.153241117
Fnbp1	4.01750276	4.133294727	4.07657682	3.686333932	4.038763434	4.031269949	4.015102147	4.184238388	4.107670133	4.002039296	4.107670133	4.012802343
Srgap2	3.068799726	3.39946641	3.426436539	3.103802647	3.476678923	3.319825161	3.400997726	3.514185439	3.43615387	3.210074529	3.386868674	3.093211045
Fnta	5.634942386	5.268168198	5.235193588	5.455892294	5.327721393	5.362112072	5.507057011	5.410795664	5.508256555	5.503272576	5.403621383	5.448323174
Folr1	0.514800472	0.520402857	0.460348035	0.816730705	0.459378367	0.641085526	0.336489095	0.371930066	0.407039848	0.565785893	0.513311105	0.512656249
Folr2	2.553963659	2.388032449	1.891786113	2.272680713	1.931284266	1.415792159	1.347251676	1.354102346	1.312619382	1.42506499	1.209264983	1.827048728
Fos	6.79652544	6.513777677	5.541247689	6.618891573	6.39910507	7.448462647	5.479591848	4.524334776	5.200857134	5.170189597	4.519616971	4.751597508
Fosb	3.68031	3.43855763	2.31144812	4.06040457	4.668526608	5.451883747	3.878281865	3.032071778	4.191988258	4.402580407	3.729405663	3.570537458
Fosl1	1.097890605	1.296778715	1.445395812	1.737556863	1.978554211	2.49958612	1.752446005	1.440057327	2.235956183	2.789391293	2.446164775	2.790894524
Fosl2	5.352974494	5.584987629	5.637317699	5.322702995	5.617433538	5.70132218	5.521823586	5.510492893	5.587305874	5.567727689	5.692417677	5.507550554
Fpgs	3.215067811	3.098793043	3.087969112	3.127971561	3.197630941	3.215982292	3.214493779	3.357579683	3.302203246	3.549462194	3.243211018	3.457500809
Fpr2	0.169010905	0.308177959	0.123636915	0.199582964	0.272344271	0.326233065	0.236000673	0.158377752	0.465415041	0.271614832	0.393004261	0.937367694
Frat1	1.376592349	1.430580506	1.516031129	1.438144088	1.359160745	1.410140108	1.474937815	1.638890952	1.592060615	1.661249023	1.619398584	1.466687919
Fxn	2.944835995	2.661382988	2.784035079	3.130553453	2.93890951	2.969039629	3.106703418	2.884342708	3.014157211	3.17624418	2.969437323	3.017663277
Ncs1	3.294433513	3.460414326	3.388898334	3.36927401	3.436944689	3.433077707	3.464211078	3.546826699	3.56715	3.805068085	3.513857964	3.585408901
Frg1	5.350291483	5.369017686	5.398211125	5.443864314	5.314010897	5.377341009	5.375591616	5.482103177	5.391396961	5.488573974	5.440828039	5.360948844
Frk	1.184643371	1.234738532	1.192620674	1.263495696	1.181547637	1.134820091	1.151382804	1.18623538	1.306972398	1.218497236	1.195485495	1.192143972
Cidec	5.793965448	6.838073535	6.47752545	6.094240561	6.179240589	5.33105653	4.898005942	4.304085015	4.116653282	5.212178305	4.818112386	4.869178205
Brd2	5.553315225	5.736064963	5.677678125	5.58996767	5.666514435	5.681489351	5.593990972	5.659212887	5.586112781	5.674169863	5.720097506	5.735414475
Fst	3.911354402	3.931828461	3.162741339	3.942404352	3.880643264	4.174394602	3.491759714	4.24263885	3.465736685	4.184848477	4.153572654	4.163673227
Fstl1	5.631448713	5.510492893	5.145604582	5.375591616	5.693748745	5.401946385	5.454738279	4.942395329	4.813889515	5.069436721	4.893336714	5.476254287
Fth1	9.346407724	8.999269061	8.703065718	8.856192115	8.919217529	8.809432719	8.999269061	8.999269061	8.959561682	9.115650639	8.905043893	9.213392002
Ftl1	9.244309112	9.115650639	8.819655291	8.905043893	9.037041301	8.771115588	8.905043893	8.760830238	8.809432719	9.095252553	8.856192115	9.184631283
Aktip	5.920614509	5.623101122	6.311590327	6.083476982	6.034333378	5.777947928	5.746959734	5.78885053	5.600052164	5.665894541	5.790053019	5.445213833
Fut1	3.072399474	3.166696025	3.244969408	3.233869605	3.155356911	3.221786137	3.444428325	3.720997356	3.524941175	3.161343208	3.182292179	3.203822462
Fut2	3.688433101	3.330271118	3.305443177	3.509437014	3.494249522	3.777080717	3.900234985	4.084545642	4.093511716	3.85972256	3.972822322	3.654734395
Fut4	0.654667628	0.939806284	1.012641038	0.942709557	0.778555751	0.402870658	0.62464355	0.351281843	0.429601874	0.355978266	0.464198175	0.508798345
Fut7	0.331265584	0.155755239	0.171859204	0.118719946	0.06264848	0.311386145	0.216747622	0.216747622	0.126603056	0.269534976	0.13232426	0.121680048
Fv1	1.831349575	2.096593369	2.105683513	1.978069727	1.58144801	2.122835061	1.857210636	1.884229325	1.407848556	1.510870615	1.77032646	1.900204249
Timm10b	5.015915596	4.4268377	4.394642964	4.849582061	4.583056606	4.535101329	4.756048221	4.649234585	4.706610557	4.921926459	4.49818819	4.759293458
Dtx1	0.660539206	0.547836488	0.335420906	0.433424858	0.35863795	0.462018679	0.425539121	0.406542832	0.266482201	0.572768559	0.353515739	0.388015038
Fxr1	4.610598928	4.497414531	4.472097331	4.523061733	4.559090225	4.656033708	4.383115713	4.4268377	4.497665119	4.40072541	4.535917159	4.652506514
Fyn	3.823461818	4.727582248	4.824191046	4.304085015	4.391054852	3.979018167	3.943812911	3.800881836	3.511307355	3.68031	3.837088522	3.59135453
Fzd1	5.029083212	5.705427916	5.563925796	5.07780125	5.13994143	4.950957787	4.71910952	4.662080741	4.449206682	4.766534214	4.567797443	4.673933519
Fzd3	2.295329187	2.309934732	2.485646539	2.49256159	2.277072605	2.300365984	2.231476753	2.077247614	2.088076964	1.814230612	1.990222324	2.000030427
Fzd4	2.143987458	2.881887869	2.7214019	2.285325907	2.461532505	2.065908744	1.810468318	1.628456312	1.489469651	1.694307128	1.792187586	1.642717311
Fzd5	3.858082377	4.088424015	4.24394105	3.819470756	3.721479712	3.462271529	3.153877383	3.145575595	3.103229152	3.09447868	3.172972015	2.987084671
Fzd6	5.347994656	5.418985408	5.488573974	5.231116912	5.355531163	5.430238	5.169620113	5.2207702	5.326604652	5.314677447	5.327115348	5.24436475
Fzd7	4.852945263	4.736124697	4.769899928	4.303760647	4.530035276	4.491164857	4.32321898	4.304372073	4.317250236	4.260821731	4.262680164	4.277451418
Fzd8	2.011195499	1.938214344	1.962271264	1.792821625	1.789834267	1.937604546	1.988743304	1.956943287	1.984352823	1.913848337	1.850208934	1.939955725
Fzd9	0.086603045	0.07165311	0.066214698	0.099942083	0.07329757	0.093223276	0.118527907	0.09593673	0.096906176	0.222039361	0.058381341	0.085244435
G0s2	3.878902834	4.441119783	4.050680369	3.895056707	3.566669292	2.876477334	2.810550749	2.271605558	2.273008281	2.31849741	2.345422074	3.032430941
Xrcc6	3.034462333	3.117007086	3.256756055	3.387198653	3.268185837	3.28592	3.356416389	3.414324407	3.41611139	3.530911668	3.403687531	3.547117853
Ganab	4.985891957	5.155492277	5.25927761	4.859401627	5.225557898	5.231794221	5.058597838	5.166645597	5.182259732	5.064556153	5.142198271	5.247050562
G6pdx	5.412107061	6.314792312	6.432622101	5.752785165	6.12527916	5.805033605	5.614772659	5.660129724	5.656293879	5.696592142	5.923239831	5.672764322
Slc37a4	2.55502118	2.39701021	2.404230299	2.59039303	2.436387818	2.441036036	2.639559043	2.664114027	2.729215103	2.670061843	2.71601051	2.5638892
Gaa	4.06040457	4.32987339	4.347573565	3.882572499	4.205623388	3.977829264	4.087239528	3.990251768	4.030074913	4.006818218	4.041747877	3.917758187
Gab1	4.653868024	4.884652264	4.90330021	4.576727749	4.72576253	4.749668816	4.69653528	4.760221508	4.827239468	4.65546833	4.737500667	4.72839495
Gab2	2.015262102	1.86998227	1.733500848	1.809658614	1.851655903	2.057614978	2.036460828	2.228897386	2.176946416	2.240582913	2.147719177	2.118027254
Gabpa	3.735838247	3.798395333	3.878576743	3.852959033	3.864763824	3.877107933	3.800528703	3.840236515	3.832400057	3.699977983	3.835666281	3.835302221
Gabpb1	3.79257922	3.648594657	3.645956691	3.781184626	3.639818434	3.64257915	3.632387459	3.610393581	3.652274632	3.736185502	3.648283369	3.725635455
Gabra3	0.17241405	0.17241405	0.113057262	0.269725475	0.156407815	0.018057882	0.097581958	0.071026828	0.088277376	0.061348443	0.034392242	0.060910507
Gabra4	0.469268319	0.150392722	0.213859997	0.394747224	0.294577902	0.371091825	0.262946883	0.293982683	0.378279614	0.207768601	0.216239047	0.27374847
Gabrb2	0.038024649	0.100321157	0.124835389	0.105288329	0.088602533	0.098563298	0.12188341	0.104873075	0.094783825	0.052614326	0.053176188	0.060558895
Gabre	0.723651583	0.599799271	0.698720642	0.497839553	0.627778458	0.452234829	0.358804682	0.55239616	0.333432324	0.441905986	0.389801613	0.393004261
Slc6a13	1.010114609	1.744432983	1.862518167	1.071280654	1.537874943	0.860559921	0.690566079	0.85615665	0.421670577	0.412402261	0.882526014	0.53441887
Gad1	1.022154432	0.45342919	0.519542409	0.676022279	0.283474189	0.557996628	0.331725057	0.655686144	0.60620009	0.680349789	0.373469437	0.480943142
Galc	2.408423492	2.687581538	2.924871844	2.638107868	2.649612643	2.244155756	1.998232344	1.980916285	1.825328835	1.829175601	2.210502086	2.000397433
B4galnt1	4.938479686	4.948647178	4.957809564	4.780422086	4.910157331	5.078230731	5.079987895	5.133264587	5.204559394	5.323829461	5.257471888	5.393620875
B4galnt2	0.043958594	0.057094846	0.041857966	0.114939271	0.031591779	0.038024649	0.057439519	0.065131805	0.116815915	0.122820936	0.080676709	0.044653714
Galnt1	4.182178993	4.420939581	4.229651041	4.42146056	4.41112737	4.596081857	4.471229945	4.722699071	4.620529946	4.724745549	4.641659132	4.845368559
Galnt3	2.783056482	2.52479353	2.47315303	2.782363579	2.518305012	2.581171678	2.485646539	2.49998518	2.646893428	2.61461567	2.473559191	2.714701424
Galnt4	2.341674562	2.356014514	2.299366612	2.37487192	2.29618271	2.341143508	2.276429992	2.290287466	2.429032432	2.235956183	2.337877769	2.286357948
Galr2	0.476434433	0.562798334	0.584142905	0.629888825	0.368485317	0.188378303	0.126922124	0.382753089	0.312832186	0.353247869	0.224456577	0.187596434
Galr3	0.24547936	0.767316008	0.762664772	0.787373897	0.594466699	0.621372009	0.297397811	0.298872051	0.331265584	0.320919897	0.386307104	0.329803894
Galt	4.457226119	4.155530295	4.0595846	4.301836193	3.957100631	4.018168236	4.118478665	4.025425804	4.313021383	4.077977568	4.111730037	4.030074913
Gamt	2.512815333	2.55502118	2.52479353	2.438803733	2.625206841	2.32677636	2.710858675	2.492839612	2.404632797	2.438120108	2.221537866	2.441817223
Gap43	0.671119941	0.521657749	0.449800383	0.708762652	0.85615665	0.800737714	1.272043561	0.93404201	0.839818622	0.843703861	1.306279915	1.345870775
Gapdh	6.631125638	6.784099968	6.844174897	6.748478717	7.165545265	7.126291272	6.956381624	6.936943908	7.272020775	7.323613172	7.244813235	7.540342889
Gapdhs	0.280176413	0.156563037	0.150783177	0.30224686	0.240422466	0.253890027	0.556161083	0.546657552	0.61281837	0.629888825	0.47822014	0.320392317
Gart	3.615756642	3.947146519	3.974901731	3.823461818	4.035264051	3.862586852	3.934153643	3.845133997	3.858737203	4.040787631	4.02702917	4.291319817
Gas1	6.285944314	6.218734176	6.062483886	6.147959275	6.021869695	6.311590327	5.896328363	6.088161197	6.239726496	6.299381602	5.994500303	6.094240561
Gas2	0.828600949	0.69091714	0.671119941	0.836107341	0.845245394	0.947157424	0.760671001	0.827415308	0.747433406	0.905497397	0.942024716	0.92539866
Gas5	4.828366733	4.675924228	4.710083034	4.530035276	4.618488447	4.643866442	4.598675854	4.62540842	4.557390625	4.764771112	4.594316578	4.85265446
Gas6	6.237121137	6.454249286	6.262569548	6.128456675	6.116445308	5.920041188	6.23788888	6.444436254	6.307517955	5.687792202	6.014031538	6.257445287
Gas7	4.097764578	3.970626625	3.878902834	3.77832288	3.983313505	4.071305083	4.273174877	4.346316512	4.308594578	4.207425024	4.212535729	4.100802476
Gata2	1.021182538	0.976980026	0.878106041	0.963910533	0.870347868	0.947406996	1.028894676	0.940147745	1.174414866	1.194295556	0.832680787	1.072385941
Gata3	5.458533615	5.836751902	5.865469356	5.256015355	5.729743795	5.527318154	5.493444984	5.885599754	5.686640912	5.506360121	5.619334797	5.381008577
Gata6	2.909559564	1.834702093	1.906529534	2.116978554	1.828285636	2.356559523	2.483564694	2.615334767	2.672234097	2.361140083	2.710858675	2.25320168
Gba	4.959850016	5.010225997	5.026261749	4.985891957	5.209031218	5.293352286	5.333505012	5.432586561	5.414507069	5.475227852	5.415994233	5.342345984
Gbas	5.221527937	5.028446272	4.930211361	5.166645597	5.035301743	4.925737888	5.073229028	4.978442748	5.038383001	4.931885936	4.961316385	4.967122443
Gbp2b	3.051160387	3.252840825	2.573395807	2.817104975	2.307805391	2.979123769	2.436387818	2.573787556	2.434543646	2.461190977	2.414238467	2.223357565
Gbp2	3.024633758	3.366534716	2.778550862	2.901294325	2.603249746	3.021392154	2.565595088	2.543245978	2.566177017	2.592116684	2.475358842	2.321157361
Rabac1	6.449426832	6.263491528	6.23788888	6.4406424	6.352240158	6.235246348	6.605875187	6.644728131	6.644728131	6.6098615	6.304137538	6.413467114
Usp15	2.744419311	2.880614127	2.978050309	2.950723563	2.887741524	2.972263724	2.919137805	3.009179304	3.024071626	2.97940103	2.983215177	2.962477
Mtpn	5.532048582	5.550527236	5.506360121	5.532048582	5.520338432	5.509245862	5.403621383	5.396807237	5.435593602	5.325587208	5.485694501	5.438048326
Gcsam	0.213704971	0.152895225	0.152436609	0.230609587	0.150037989	0.116595507	0.099501289	0.134660094	0.129286375	0.238880942	0.193129206	0.235150633
Gch1	2.166611045	1.820719428	1.787204523	2.352024935	1.950762252	2.227980591	2.299748986	2.072420386	2.090007796	2.234207078	2.067186303	2.247624719
Bloc1s1	6.880949421	6.38223599	6.278847896	6.649137021	6.294297109	6.220959989	6.483471662	6.368062932	6.339992286	6.270374796	6.230890002	6.227806758
Kat2a	3.662488375	3.695393427	3.958243196	3.650555407	3.848687242	3.863260473	3.938339149	3.872197594	4.02088294	4.160523276	3.984728722	4.197162866
Nr6a1	1.924337461	1.788934754	1.80571428	1.835657966	1.657988842	1.764154905	1.638557337	1.800338437	1.744914978	1.556536981	1.594745997	1.496944164
Gcnt1	1.894087409	2.305620165	1.650968401	2.267386784	1.819339266	1.668376347	1.640741124	1.546214074	1.296778715	1.432495573	1.388887403	1.514261574
Gcnt2	4.474080282	4.255393794	4.295013906	4.646749134	4.605514865	4.812617372	4.838346517	4.692539394	4.838346517	4.596637598	4.727582248	4.737956973
Gda	3.486582212	3.308840166	3.096443112	3.256756055	3.125924344	3.129923731	3.16895034	3.039858269	3.003769397	3.159616284	3.020853657	3.325368657
Gdap2	2.944676302	3.034462333	3.058627581	3.095358305	3.067631758	3.116208255	2.97940103	3.145132116	3.186793994	3.087617054	3.07192375	3.202079318
Mrps33	5.900057252	5.209719237	5.318619947	5.771365575	5.247050562	5.142829574	5.211624699	5.157736061	5.158396819	5.079987895	4.938146677	5.07723323
Gpd1	5.022773634	5.520821186	5.456412512	5.276358275	5.622510166	5.01663561	4.597882939	4.453549005	4.56857272	5.015915596	4.688245719	4.551745558
Gdf1	0.635116547	0.859846027	0.289521207	0.608928535	0.510788047	0.279752733	0.915869039	0.584142905	0.382874368	0.611606803	0.461443834	0.578499225
Gdf10	3.030977949	2.988615043	3.33136749	2.640670334	2.603606372	2.39164744	3.054725463	3.032522932	3.081736071	1.873560482	2.423982731	2.326107707
Gdf11	0.360466431	0.275011655	0.444203297	0.477956484	0.401234717	0.46449968	0.437503113	0.363288809	0.454572423	0.477284942	0.397988591	0.406542832
Gdf9	0.480613592	0.179199023	0.25471401	0.359092547	0.203392783	0.16274335	0.204308202	0.210130821	0.244739363	0.160267228	0.337483598	0.231008868
Gdi1	5.626220579	5.521360286	5.458956879	5.216768729	5.340743952	5.329557542	5.334371946	5.299944743	5.412107061	5.241880872	5.294311217	5.25300032
Gdi2	7.352759076	7.191633802	7.280336011	7.303358326	7.269835524	7.323613172	7.265767543	7.308103041	7.394565018	7.284047524	7.265767543	7.390446501
Arhgdig	0.841907002	1.378887229	1.400060163	1.457213588	1.439507346	1.255425154	0.744631991	0.997557217	1.043445012	1.074598834	1.133183174	1.501036594
Gpd2	2.205381488	2.136430604	2.10191071	2.240582913	2.348187503	2.533536154	2.467240778	2.468031422	2.55357086	2.598865587	2.561736961	2.708780158
Gdnf	0.765514864	0.745044935	0.766655344	0.472307424	0.627138849	0.870347868	0.76192766	0.833502961	0.969576806	0.6462833	0.682708894	0.871650716
Gem	2.786126361	2.676174364	2.334741525	2.682467451	2.644320921	2.619415281	2.47871559	2.360410931	2.396167449	2.706133153	2.348187503	2.416320466
Gfap	0.176342105	0.125663759	0.077295944	0.21538404	0.125663759	0.147123325	0.057646776	0.108337596	0.100321157	0.027794238	0.128395965	0.141259626
Gfi1	0.175237666	0.058938217	0.112291349	0.039636515	0.065721446	0.1087386	0.038024649	0.041857966	0.155555156	0.106516564	0.105191159	0.015527516
Gfpt1	2.892750159	2.98830031	2.98830031	2.930082989	2.755579622	2.929755674	2.703712421	2.7122561	2.722365703	2.511967578	2.772279218	2.755579622
Gfpt2	1.890417602	1.722312318	1.363045694	1.752123254	1.510340606	1.332157891	1.449792709	1.077650286	1.271382496	1.073288406	1.016662198	1.752123254
Gfra1	1.804039414	0.653240848	2.078966682	1.910669408	1.890417602	0.431042631	1.856682116	0.511993593	1.934758679	1.446232858	1.84459005	2.250741978
Gfra2	1.664160072	1.898019952	1.819339266	1.528999707	1.721717475	1.607571788	1.773211272	1.752986977	1.752446005	1.464424799	1.703464674	1.690286011
Gfra3	1.272043561	1.788214082	1.732066382	1.514261574	1.440057327	1.445958328	1.454277324	1.39402233	1.394520971	1.488758861	1.341502154	1.290943384
Gfra4	0.505646198	0.647729345	0.420518719	0.582775893	0.741108812	0.641849454	0.829332587	0.613470977	0.661378963	0.87635495	0.571545117	0.743992762
Ggh	7.400046574	6.467156279	6.423786493	7.195634448	6.725349811	6.98784986	7.557928846	7.250010783	7.15881703	6.968880347	7.133341035	6.853402967
Ggps1	2.345139356	3.164055795	3.25646231	2.636827397	2.972010825	2.350438522	2.866661532	2.936641793	2.648654472	2.061223446	2.734918366	2.567115862
Ggta1	4.528660062	4.335597689	4.231659581	4.321846146	4.13406763	4.347147972	4.217470651	4.321846146	4.233287334	4.238868089	4.099691982	4.222194995
B4galt1	4.743445953	4.890542946	4.919252893	4.842729506	4.906372125	4.801934566	4.783107538	4.721985003	4.800251882	4.757301744	4.765269221	4.984291554
Ggt1	3.412065866	4.252706334	4.460164852	4.015367825	3.881715827	3.142515403	2.985287419	2.707049468	2.332147651	2.359441448	3.138246708	2.517471599
Ghr	5.224732571	5.792339052	5.385015899	5.307096648	5.320232175	4.844540418	4.687385832	4.671753005	4.477328398	4.583735931	4.534093396	4.504891437
Tsc22d3	3.959498852	3.781408868	3.428579154	4.36831611	4.366704357	4.734611775	5.042525899	4.715059161	4.889105831	5.373576007	4.968810766	4.922364585
Gja1	9.651287372	9.724257565	9.932056598	9.633061183	9.671159384	9.624431682	9.370477582	9.309635348	9.36137679	8.890198629	9.197056811	9.197056811
Gja3	2.306551176	3.954569401	4.042675793	3.364183388	3.07192375	2.250741978	1.968746741	2.245431405	1.500193321	2.285725287	2.534497718	1.572600163
Gja4	1.865156912	1.397997783	1.422960195	1.628063119	1.640216358	1.675682845	2.028931347	1.757190763	1.867402207	2.17267606	1.88016621	2.017981104
Gja5	0.54478501	0.493120474	0.548728619	0.550562508	0.500963177	0.558329372	0.649968297	0.579668987	0.565229189	0.719994651	0.653652815	0.621779628
Gjc1	1.277104203	1.541355055	1.200847621	1.435506371	1.423579407	1.380805824	1.701621382	1.380805824	1.530646298	1.734491489	1.588097815	1.863498953
Gjb1	0.951366026	0.602032043	0.94626856	1.366388377	0.943063974	0.86739881	0.927229139	0.839425712	1.124209503	1.222182109	1.122644467	1.26580787
Gjb2	8.203878683	8.694641027	8.809432719	8.356712883	8.408418579	7.858633028	7.552048826	7.502517132	7.612217418	7.375092963	7.996285752	7.844919943
Gjb3	5.824705397	5.992696231	6.063337966	6.04559126	6.326403633	6.504824691	6.678975621	6.768485109	6.817000162	6.860405924	6.739225163	6.727119443
Gjb4	6.235246348	6.587803182	6.618891573	6.502172417	6.699672257	6.847017253	6.744949015	6.874169758	6.832157664	6.851488965	6.901256502	6.801607836
Gjb5	4.583056606	4.91388703	4.995512654	5.090334369	5.181111472	5.207119644	5.406196446	5.700529008	5.653375358	5.408631565	5.328926296	5.183643122
Gjb6	5.669932863	5.568594036	5.940216677	5.812118451	5.586112781	5.295178333	5.360059857	5.038383001	5.159962985	4.707705921	5.42100143	5.14029997
Ostm1	4.02418729	3.888577085	3.916353901	4.049372193	3.873400935	3.931538125	3.890568912	3.855308128	3.850284951	3.849407608	3.742689259	3.727377962
Gclc	5.368106185	5.195507223	5.369713345	5.318619947	5.165122545	5.0986734	5.261253264	4.895708091	4.960080489	4.214961604	4.85265446	4.874774228
Gclm	4.880175512	4.775303201	4.962306988	4.873032844	4.795069311	4.723525666	4.724394934	4.606935771	4.639453102	4.299885373	4.584153551	4.626294469
Gli1	3.213634714	2.965637824	3.150011535	2.993085148	3.252153515	2.694585331	3.058361556	2.602671696	2.396616693	2.229532567	2.907838068	3.01857915
Gli2	2.229852971	2.822618236	2.761623462	2.07188795	2.482655307	2.328124224	2.075463512	2.292592746	2.143735789	2.348187503	2.308544334	2.295329187
Gli3	1.637729425	2.119093138	2.306551176	1.655372487	2.215272007	2.03343344	1.851237953	1.833909224	1.923479424	1.724611417	2.065462669	1.897018493
Galk1	3.321071134	3.081736071	2.938585538	3.395633801	3.236130675	2.983215177	3.15258411	3.081546911	2.921003588	3.131579247	2.88212779	3.144467942
Glul	7.612217418	7.590528892	7.552048826	7.523885041	7.557928846	7.668066055	7.956437412	7.557928846	7.837177474	7.165545265	7.581915068	7.451046077
Hagh	5.360059857	5.286517649	5.347994656	5.460244789	5.283999637	5.473730139	5.350291483	5.414935438	5.533622587	5.491032405	5.389181406	5.502081474
Glrb	0.730996335	0.773086352	1.13716585	1.066350679	1.025111242	0.893894543	0.650370395	0.694285841	0.647413	0.642216706	0.79081598	0.592757184
Gls	4.110147836	3.816014995	3.738607774	3.920149296	3.899245209	3.855668175	3.873184189	3.900012786	3.841771751	3.799391954	3.894573609	3.91264583
Glud1	5.695443217	5.586112781	5.42271994	5.548908334	5.615986534	5.66066025	5.598559193	5.680871345	5.747937482	5.671186773	5.594599133	5.73328279
Slc6a9	3.113330729	2.964557009	2.82123227	2.801903782	3.285477728	3.405970078	3.662488375	3.79336941	3.848276871	3.813217269	3.516795554	3.449858151
Gm2a	4.404343268	4.688245719	4.539246825	4.49957704	4.602884226	4.499947831	4.735688237	4.601025443	4.613702435	4.610922892	4.723525666	4.355790728
Gnl1	4.843218476	4.801934566	4.846341985	4.844027248	4.892600815	4.80821252	4.942395329	4.965389974	4.965916561	5.007202151	4.90361672	4.981401909
Gna11	4.171408718	4.24263885	4.167489617	4.226166275	4.256329644	4.274784694	4.304372073	4.290832352	4.272530794	4.390643123	4.381572829	4.366704357
Gna12	3.462697305	4.05029531	4.06780182	3.799660364	3.893532478	3.749315283	3.546373319	3.60156761	3.439863766	3.640228925	3.800528703	3.651403567
Gna13	3.893221223	4.051781613	3.993350653	3.977267603	4.001106016	4.154460862	4.033956639	4.082732904	4.072896882	4.118478665	4.06780182	4.126825845
Gna14	1.385882118	1.430290655	1.496944164	1.293446308	1.583011809	1.598536372	1.629033823	1.891433388	1.925576243	1.769270666	1.730967441	1.525724296
Gna15	4.346316512	4.019602286	4.027834826	4.271519162	4.005444054	4.097764578	4.342684135	4.509799671	4.399783032	4.28330082	4.181271829	4.183230568
Gnai1	4.426282142	4.482218734	4.141054966	4.504449853	4.516432117	4.72656477	4.821875966	4.926429005	4.983694023	4.748842341	4.785870236	4.750860092
Gnai2	6.304137538	6.509959792	6.389390216	6.203218525	6.537429068	6.497553612	6.497553612	6.483471662	6.556064715	6.673427773	6.537429068	6.778062611
Gnai3	6.321282124	6.256693191	6.267409714	6.352240158	6.391059723	6.563145662	6.526937413	6.605875187	6.657304163	6.488486656	6.570757302	6.518692029
Gnal	0.142095009	0.272598888	0.264673562	0.190793596	0.377239895	0.325184406	0.396142225	0.417394164	0.417825617	0.503125483	0.532615307	0.481487759
Gnao1	0.729515079	0.719490236	0.629888825	0.54478501	0.674250561	0.551335646	0.814039978	0.786017306	0.737941042	0.504779457	0.681371318	0.747433406
Gnaq	2.831868034	3.031179516	3.062468382	2.825015152	2.987084671	3.039254587	2.791459737	2.783333768	2.822376098	2.774061373	2.820885573	2.97432141
Gnas	7.305774065	7.299963031	7.123045437	7.008533402	7.265767543	7.13992456	7.119980177	6.989749128	7.227212697	7.094695508	7.187668946	7.360233311
Gnat1	0.083235031	0.110838478	0.138543839	0.215093213	0.256046478	0.18296511	0.271908962	0.189442984	0.188669492	0.216239047	0.171430638	0.218711995
Gnat2	0.102144743	0.048500286	0.038380956	0.051062516	0.016771459	0.044156991	0.058539667	0.08016265	0.028318571	0.150243548	0.047616359	0.24547936
Gnaz	0.242184331	0.250779815	0.269725475	0.342112165	0.209149895	0.51505613	0.364494056	0.331913425	0.284890228	0.293408857	0.287754875	0.215825632
Gnb1	6.581807906	6.788362344	6.75621222	6.652992479	6.735343804	6.712458902	6.607316263	6.671094152	6.768485109	6.849020557	6.77488969	6.905431705
Gnb2	7.454724474	7.495461918	7.4780912	7.484424102	7.581915068	7.59913672	7.668066055	7.788037188	7.767800823	7.891022698	7.678620472	7.876891431
Rack1	10.10926427	9.78191825	9.730366603	9.948243281	9.872950278	9.860554411	9.922027369	9.948243281	10.01763441	10.04869497	9.899817093	9.984423503
Gnb4	1.400914126	1.081412947	1.140057058	1.188729573	1.359532862	1.428654769	1.465398021	1.427069408	1.321783879	1.576465331	1.427069408	0.975750227
Gnb5	2.380096038	2.547022992	2.827490857	2.626403984	2.65376003	2.34914468	2.425804856	2.172234182	2.274316573	2.545839746	2.600274469	2.508695074
Gng10	5.289107324	4.68302637	4.510564266	5.110136906	4.775303201	4.559416232	4.773312201	4.634546737	4.608403461	4.675924228	4.491164857	4.72936744
Gng12	5.472146638	5.568124643	5.593035154	5.581900016	5.707331436	5.766153538	5.812998086	5.794733619	5.78057654	5.615986534	5.783520875	5.643138711
Gng2	1.892103922	2.033813136	1.894087409	1.972718962	2.026334099	1.989392246	1.871013266	1.853642197	1.86998227	2.069288615	1.944492881	1.976238548
Bscl2	6.080844331	6.131157255	6.015529818	5.995980375	6.106059437	6.122076089	6.207954016	6.278847896	6.260219567	6.404943636	6.141638497	6.064818772
Gng4	2.795204193	3.833414582	3.813577004	3.318644835	3.377127007	3.151547663	3.271421004	3.257277401	3.032430941	3.117007086	3.067066099	2.726891586
Gng5	7.698475129	7.652486998	7.689087906	7.668066055	7.595681962	7.537188311	7.464504344	7.451046077	7.595681962	7.557928846	7.484424102	7.590528892
Gng7	1.07667325	1.220022282	1.145153457	1.189136983	1.320209279	1.404487489	1.315701458	1.218198011	1.404144988	1.034631824	1.096370725	1.194759716
Gng8	0.756323343	0.364672772	0.384190907	0.197968555	0.398397747	0.288676261	0.502829423	0.571128636	0.295870486	0.454296297	0.264161216	0.411307445
Gngt2	3.597852395	2.999543229	2.524169569	2.942664561	2.530947672	2.654849021	3.001430819	3.131993397	2.885282061	3.146986364	3.104210035	3.232360121
Gnmt	4.215489334	2.709878308	3.053443608	3.927546657	4.076905378	3.551533319	5.247050562	3.499294042	3.686333932	1.583677324	3.39518222	3.47302232
Gnpat	4.771889189	4.79765611	4.792251579	4.546422116	4.854379749	4.84825274	4.717360156	4.837825278	4.890542946	4.828366733	4.929912455	4.840409912
Gnrh1	1.905459312	1.320209279	1.391983903	1.562929986	1.563753694	1.383859409	1.816491796	1.949621536	2.07836408	1.963090515	1.58394899	1.879280154
Got1	4.249527257	4.268515668	4.238028658	4.355244562	4.562378752	4.764218597	4.765269221	4.831870397	4.820665529	4.756401861	4.817648541	4.80821252
Got2	5.306029519	5.764640211	5.785483843	5.48349518	5.834117087	5.815147126	5.691659161	5.756282607	5.849199202	6.052161076	6.060773061	6.158328685
Gp1bb	2.961365089	2.647932607	2.938034043	5.23955491	2.884749476	2.810918278	5.396807237	2.879449967	5.403311933	3.211693152	2.827490857	2.694585331
Lrp2	0.073113237	0.039984892	0.098694478	0.081602873	0.103659536	0.055574269	0.107738618	0.044156991	0.047995875	0.004719222	0.028020047	0.039984892
Pdpn	3.33136749	3.322325732	3.120886175	3.541454126	3.509978945	3.353443992	3.412538825	2.917415004	3.050250934	3.269842363	3.282421683	4.158061044
Lilr4b	1.53419115	1.573876091	1.059250562	1.496944164	1.675682845	1.764510311	1.388887403	1.419597148	1.833909224	2.324025023	2.077247614	3.023467501
Lilrb4a	1.609527193	1.697197584	1.161877654	1.324688695	1.867402207	1.756059893	1.498002928	1.314047793	1.778582089	2.069756682	2.221008626	3.046021432
Gp5	1.753410643	1.841363648	1.982121518	2.111713772	1.783429864	1.851655903	1.708511446	1.778877334	1.725307238	1.385420511	1.567980821	1.166184642
Gpaa1	4.943332445	4.792251579	4.911262388	4.84825274	4.933102028	4.960797107	5.093515529	5.01547414	5.160956628	5.179448859	5.033567134	5.058597838
Gpam	4.097062081	4.004733259	4.048886869	3.8622836	4.198319361	4.343138689	4.205407637	4.208228299	4.283015273	3.959498852	4.303760647	4.161245822
Gpc1	4.92374048	5.213875911	5.227509712	5.021585022	5.21881537	5.269084108	5.086985438	5.273812383	5.371455667	5.500687761	5.459563675	5.444613294
Gpc3	3.349273684	3.142812175	2.71601051	3.151547663	3.099103282	2.528705331	2.777606091	2.116978554	2.062291587	2.042126113	2.110576997	2.533896718
Gpc4	4.96321977	5.119071616	5.241217521	4.890938456	5.138046736	5.056800394	5.144882883	4.849582061	4.999350196	4.597451696	4.849094641	4.88800101
S1pr2	2.93890951	2.98652412	2.754764419	3.040552496	2.90464196	2.669575297	2.84965557	2.880614127	2.641179571	2.854983126	2.617181338	2.815231984
Gpr65	0.201858984	0.470907568	0.266846145	0.204758637	0.353515739	0.510557628	0.374181783	0.250260319	0.368485317	0.762166071	0.382145478	0.510788047
Lpar1	3.490252877	2.985665463	2.812615201	3.119741523	3.0069204	2.995374492	3.03745365	2.909559564	3.0069204	2.840312888	2.779474847	3.085820877
Cmklr1	1.994765488	2.451090591	2.288272521	2.011195499	2.18280355	1.93387478	1.58914449	1.532063497	1.777713788	1.922583966	1.621025937	1.704127234
Gpr3	0.295870486	0.140266811	0.206054314	0.392797404	0.323411603	0.571128636	0.451740845	0.50611084	0.419237933	0.454572423	0.65449479	0.376538734
Gpi1	6.136347795	6.118112651	6.1229864	6.097305238	6.301991497	6.365213135	6.432622101	6.499285528	6.654620681	6.607316263	6.593754744	6.599005006
Pigq	4.713408858	4.749371073	4.799110055	4.709253654	4.865230396	4.92408813	4.843218476	4.934648405	4.998504859	5.005099552	5.05818091	4.977207554
Gpld1	3.785900869	3.304916035	3.389680156	3.381634028	3.39127597	3.475589806	3.854727161	3.86048623	3.828479572	3.48302771	3.566400414	3.321546857
Gpm6b	2.801002629	2.354379553	2.247624719	2.564575971	2.688148711	2.794874478	2.608013422	2.478359859	2.8075879	1.92107016	2.62228877	2.927650481
Gpr19	1.259709637	1.306279915	1.484088216	1.582350135	1.435506371	1.412065105	1.509868251	1.473580781	1.520073811	1.551352285	1.577015786	1.546214074
Gpr27	1.082200872	0.834117488	0.530166573	0.866728137	0.843967294	0.821853692	0.468998614	0.804712463	0.897264532	0.889631449	0.744631991	0.658100722
Gpr37	1.563316696	2.105266887	2.347941676	2.192843264	2.299748986	1.941752452	2.083138098	2.268398362	2.060999784	2.127286061	2.450267361	1.864491202
Gpr50	0.04986837	0.212473715	0.445851878	0.388786298	0.372976274	0.184794115	0.114825556	0.240422466	0.144559198	0.13768503	0.113871624	0.195346467
Adgrg1	6.345567727	6.751959031	6.819799579	6.176421576	6.602111093	6.506410741	6.350602584	6.347696539	6.423786493	6.303226412	6.353166972	6.394101395
Lancl1	4.673933519	4.340659115	4.365879407	4.547116753	4.518812337	4.611662219	4.56140472	4.747698133	4.803714299	4.845368559	4.640532371	4.655844962
Grk4	1.08667184	1.051308221	0.853671243	0.80648537	0.943520165	0.853671243	1.043139208	0.890524503	1.027097508	0.939545016	0.779638358	0.958329636
Grk5	1.698007074	1.877147511	1.851655903	1.898887847	1.66466519	1.726806717	1.789834267	1.635137292	1.672367646	1.781293942	1.393485087	1.780910796
Gpx1	5.876447624	5.723864625	5.696592142	5.880881241	5.898721799	6.091279138	6.027162309	6.195665845	6.158328685	6.3775606	6.073380115	8.538647718
Gpx2	6.922085334	6.43789336	6.4605128	6.669734316	6.310685847	6.39667186	6.269422711	6.183299012	6.39910507	6.369931338	6.030084659	5.929517104
Gpx2-ps1	0.796808758	0.482506752	0.253048169	0.442231896	0.2919527	0.412402261	0.476434433	0.455135608	0.680733469	0.662887947	0.438372295	0.418106178
Gpx3	5.025645444	6.227806758	5.578827541	5.609023363	4.871891421	4.190828186	4.061609162	4.47978565	3.715094008	4.369189361	4.065129551	4.837825278
Gsr	3.559116017	3.290960793	3.539614511	3.777080717	3.671900988	3.526140682	3.759859699	3.480523196	3.365152431	3.402890646	3.58616273	3.469485094
Grb10	2.251201135	2.10191071	1.925161771	2.047247319	2.37487192	2.028356846	2.221008626	0.325356005	1.854877529	2.082720853	2.077543578	2.383613198
Grb2	4.58253979	4.850993938	4.811554222	4.72971232	4.749668816	4.726058481	4.798183408	4.842729506	4.786949633	4.839644606	4.829213302	4.878226738
Grb7	5.152334156	4.981401909	5.027070181	4.943332445	4.79268554	4.864138085	5.007875789	5.020117534	4.959850016	4.83647272	4.898005942	4.639453102
Rhpn1	0.253890027	0.27894231	0.220343739	0.222740832	0.183199527	0.14477882	0.291696418	0.233678879	0.372495326	0.128395965	0.110266914	0.358459589
Gpr162	0.101630215	0.135380298	0.169703069	0.156196137	0.200421821	0.15715817	0.097786475	0.158551108	0.302710611	0.15955467	0.096073162	0.112291349
P3h3	2.485646539	2.292592746	2.261613757	2.426287549	2.684722616	2.483564694	2.553073397	2.298370463	2.440349678	2.506183214	2.440349678	2.83684381
Grcc10	6.935298359	6.304137538	6.287927084	6.587803182	6.469865979	6.359745967	6.689061461	6.632793002	6.673427773	6.640873785	6.426426987	6.442188772
Emg1	6.140874055	5.748934059	5.760546688	6.08702656	5.83221336	5.798654935	6.014031538	5.892717159	5.78885053	6.031241248	5.862804235	6.049289328
Lpcat3	6.094240561	5.975339616	6.054010115	5.88827828	6.040386819	6.233949528	6.150328428	6.244570453	6.506410741	6.286740446	6.409260407	6.294297109
Cdca3	3.604547763	3.380527803	3.699061607	3.866989136	4.195696662	4.277161005	4.03772714	4.117767254	4.095448323	4.27433446	4.302213882	4.246095963
Spsb2	4.596081857	4.481161967	4.440125263	4.699140482	4.310822638	4.215824157	4.321846146	4.253457875	4.176473228	4.068224239	4.005822937	3.875612336
Aes	5.852790584	6.018382623	6.027162309	6.918006991	6.131157255	5.948316698	5.996420106	6.092236893	6.014031538	6.24858341	6.054010115	5.973935593
Gria2	0.124392901	0.243734587	0.338811029	0.248694884	0.189169615	0.174272982	0.116595507	0.083235031	0.058539667	0.009166356	0.108086558	0.042033253
Gria4	0.189897465	0.142722578	0.125663759	0.129946949	0.150243548	0.150927971	0.249618648	0.08488988	0.174146858	0.117748097	0.097786475	0.187426483
Grid1	0.111114325	0.129286375	0.051062516	0.046376886	0.09930693	0.020892066	0.083353421	0.036213949	0.029804002	0.081404788	0.060285821	0.040111777
Grik2	0.134660094	0.111657774	0.161157201	0.180821128	0.142095009	0.173419529	0.196038458	0.095335183	0.204478958	0.066451798	0.133433429	0.142515811
Grik3	1.200088673	1.860878793	1.832548079	1.273120479	1.570309841	1.245111632	1.430290655	1.146067052	1.082200872	0.928391896	1.170151761	1.172186192
Grik5	1.841363648	1.587584689	1.58394899	1.385882118	1.638557337	1.545096715	1.71722999	1.577888084	1.634344178	1.614579622	1.575924884	1.686082271
Grin1	0.03501627	0.021620732	0.044789622	0.021457218	0.035217359	0.063794774	0.08488988	0.075508466	0.069658079	0.106728096	0.118527907	0.03309947
Grin2c	0.153103882	0.07766875	0.068778856	0.038024649	0.062236119	0.064041524	0.110063801	0.18296511	0.086796594	0.067193029	0.119747053	0.072724251
Grin2d	0.595802266	0.28622792	0.396994674	0.282011296	0.513009065	0.541684887	0.651944484	0.753460089	0.376538734	0.652407749	0.598904643	0.510128529
Nr3c1	4.518274313	4.347573565	4.184848477	4.35425682	4.299885373	4.363665631	4.318433093	4.332431641	4.228915271	4.135498024	4.20597995	4.214054209
Grm8	0.098170052	0.092147653	0.170037705	0.218426232	0.101814881	0.105288329	0.070480212	0.116815915	0.101928686	0.193397581	0.107738618	0.073487132
Grn	5.746959734	6.24858341	6.146639929	5.673430808	6.24858341	5.977408751	5.820910744	5.875325816	5.95564974	6.15393125	6.064818772	6.108855722
Cxcl1	1.046076073	0.814039978	0.692872289	1.049086936	1.571176048	1.570309841	0.913823115	0.479137277	1.440057327	2.001375864	1.196514317	2.620569129
Pdia3	7.464504344	7.668066055	7.632691054	7.518848363	7.537188311	7.637138475	7.482072303	7.569214658	7.603120406	7.603120406	7.642053274	7.788037188
Hspa5	7.631442234	7.934911293	8.059640695	7.8100684	7.724827226	7.92351947	7.632691054	7.631442234	7.675627004	7.41770004	7.700884378	7.816434515
Gsg2	0.982240151	0.973272509	1.115500544	1.265010469	1.443303623	1.50353113	1.275733268	1.281519267	1.319836616	1.404144988	1.419998239	1.488758861
Gspt1	4.565442751	4.901095514	4.982042689	4.767243298	4.869767073	4.798719402	4.723525666	4.688747558	4.761908035	4.729014843	4.884652264	4.959850016
Gspt2	0.554593515	0.544516837	0.673895308	0.638671369	0.688471778	0.617839125	0.435902556	0.430480244	0.542982775	0.58352591	0.451415894	0.601202229
Gss	4.136374159	3.852535561	3.973302278	4.141054966	3.970626625	3.827843645	3.860939229	3.573104196	3.723499949	3.61440012	3.636476177	3.630668256
Gsta1	1.152298383	1.350761441	1.175837114	1.548314036	1.539228123	1.859012289	2.187421046	2.164371792	2.098429882	2.213872486	2.244155756	2.195460587
Gsta2	2.281758082	2.006251026	2.237368084	2.47743625	2.727137285	2.729580902	3.320834962	3.39254273	3.415584247	2.934475745	2.986302895	2.71651497
Gsta3	2.626765047	3.099513504	2.639156849	2.58769745	1.857567437	2.220069875	2.443366298	2.39129848	2.12236909	2.508695074	2.224296944	1.771147173
Gsta4	3.092390515	3.265432687	3.207565855	3.209334867	3.182292179	3.373286244	3.294864815	3.064558948	3.457500809	3.638106646	3.928327099	3.889477008
Gstm1	5.734553836	5.885599754	5.78057654	5.369713345	5.912463867	5.814698308	6.160021303	6.021869695	6.137543257	5.858551893	5.927238746	5.793965448
Gstm2	6.010858046	6.019748877	5.892717159	5.845515521	6.109659981	6.076102785	6.484455457	6.352240158	6.408187267	6.160649737	6.189162147	6.201819365
Gstm4	2.834738568	2.870045716	2.913706376	3.179168612	2.920645463	2.803043659	2.913000625	2.771597371	2.772658154	2.77061946	2.681987816	2.601874697
Gstm5	6.623760681	6.165121233	6.210585955	6.42535967	6.06737691	6.005714754	6.292135596	6.044736897	6.056790628	5.889108896	5.87000254	5.893805722
Gstm6	2.618297398	2.606612689	2.556257858	2.894323537	2.834449847	2.843737921	2.954030871	2.991998003	3.217112005	3.257993786	2.886029215	2.837480574
Gstp2	3.799391954	3.512047349	3.578635084	3.682376932	3.628204091	3.465939455	3.702423603	3.525879313	3.809961606	3.960796167	3.531380025	3.803599089
Gstp1	6.238627333	6.150328428	6.163966571	6.227806758	6.26665299	6.287927084	6.239726496	6.173713594	6.206975963	6.252688078	6.124371165	6.338662523
Gstt1	2.856274309	2.965926439	2.892750159	2.723069998	2.659331691	2.130245442	2.375323982	1.889025492	1.919486879	1.637176022	1.789834267	1.992512131
Gstt2	1.901209953	1.654555856	1.466687919	1.731687497	1.771657175	1.502585434	1.618330817	1.349259041	1.553916767	1.645692518	1.491946239	1.496676638
Gsto1	5.568124643	5.487192408	5.637867555	5.796636033	5.851892895	5.978661773	5.78885053	5.787258178	6.214365169	6.697919778	6.249364757	6.479974635
Gstz1	5.450873319	5.528759636	5.3399755	5.383873047	5.312466685	5.214532484	5.2389527	4.917527483	4.997552145	5.107742753	5.036835009	5.033123691
Gtf2h1	4.544099688	4.410249959	4.394109399	4.602129864	4.314402477	4.378074637	4.327782967	4.436027312	4.40772379	4.445143672	4.382173012	4.487448235
Gtf2h4	2.940594628	3.032430941	3.143209605	3.182613754	3.179679426	2.947855948	3.150719387	3.202079318	2.854983126	3.0069204	3.07314149	3.012125189
Gtf2i	4.90361672	5.298178027	5.304203893	4.980196047	5.231794221	5.121198013	5.029083212	5.106468351	4.997939827	4.936892406	5.171974765	5.169620113
Cfap20	4.514602064	4.176473228	4.240334556	4.463248547	4.399783032	4.387572247	4.504891437	4.588659137	4.544848106	4.45788817	4.345465263	4.435244014
Trip12	4.890938456	5.189202939	5.273222751	4.960080489	5.094333495	5.088703975	4.91572498	5.036140335	4.925160247	4.917098006	5.056800394	4.961963364
Gtpbp1	3.963995302	4.926429005	4.953998727	4.266880421	4.647592357	4.367310435	4.298249173	4.471229945	4.385072323	4.466561562	4.540435327	4.342684135
Gt(ROSA)26Sor	4.730134056	4.523061733	4.159778126	4.701937499	4.167136067	4.104873072	4.350701884	4.316100829	4.005444054	4.267982601	4.098975426	4.105721897
Thumpd3	4.405562035	4.515505112	4.564535208	4.545421862	4.420939581	4.550808956	4.466561562	4.564152313	4.488465934	4.453854934	4.554899153	4.586696929
Guca1a	2.441392883	1.806288283	2.039324138	2.335127855	1.986192921	2.13591068	2.226685197	2.362145715	2.082408453	2.108289104	1.836652874	2.115397282
Guca2a	1.927949901	1.80166728	1.836652874	2.093271021	2.022411319	2.118405299	2.969437323	2.783056482	2.368157954	2.864586174	2.719329381	2.98652412
Gucy2c	0.487599843	0.684798284	0.95974092	0.81136139	0.680349789	0.640278353	0.753460089	0.569368533	0.57763519	0.256182157	0.523914881	0.468397579
Gucy2e	0.101510123	0.220343739	0.169415585	0.175377888	0.124200328	0.109538561	0.079877221	0.051746682	0.088141081	0.011839321	0.053362546	0.065721446
Guk1	6.130037432	5.688582689	5.545267835	6.016262739	5.89438643	5.973030995	6.494059964	6.362952793	6.136347795	6.254861034	6.342366986	6.133702664
Magi1	2.655160973	2.644320921	2.691252811	2.524403469	2.706133153	2.730233401	2.723550545	2.651287591	2.727468565	2.371347443	2.602418815	2.593363343
Gk	2.927124817	2.072778397	2.638578668	3.016507594	2.804169368	3.109999842	3.105957501	2.913706376	2.959434337	2.97016418	3.232736672	3.229290975
Gys1	2.866661532	2.991774514	3.138644857	2.724329705	2.950723563	2.801903782	2.817104975	2.824147889	2.797603382	2.734918366	2.82717223	2.854566402
Gzma	0.071141111	1.054910638	0.194600869	0.073113237	0.233015629	0.47206556	0.503978778	0.225890398	0.113631268	1.040841563	0.997876915	0.28295551
Gzmb	0.519823839	0.506511522	0.241428513	0.242796329	0.385100725	0.486273735	0.573150441	0.356246671	0.247579158	0.610532974	0.542658386	0.406270054
Gzmc	3.818396906	3.067631758	2.919137805	2.634199593	2.280522701	2.882517881	2.338712992	3.231433773	2.434362075	3.365641016	2.555284651	2.643618459
H13	4.188578798	4.282091034	4.298677132	4.214054209	4.260493156	4.285776952	4.25754738	4.283015273	4.342684135	4.476175824	4.322853451	4.467545219
H19	2.429032432	3.413782568	3.120080131	3.117007086	2.725343671	2.308318037	1.67208828	1.873851144	1.937214009	2.639839726	2.442764913	2.636200205
Hist1h1d	0.938895563	1.005768373	1.108757823	1.550486036	1.320834707	1.466687919	1.895832779	2.228247972	1.929982662	1.753750045	1.877831307	1.815282057
H1f0	7.191633802	7.521408214	7.612217418	7.403305147	7.540342889	7.311281638	7.430702299	7.577664343	7.553765355	7.628602777	7.738594004	7.603120406
H2-Aa	6.982687089	7.198082412	6.481397218	6.564610141	6.713905216	7.071284087	7.274853809	7.365727488	7.269835524	7.473487939	7.294435995	7.303358326
H2-Ab1	6.62059087	6.878675778	6.226924086	6.3656879	6.531208856	6.76559278	7.008533402	7.054603844	7.022015872	7.13992456	7.027963402	7.089340588
Cfb	2.559160641	3.365641016	3.145575595	2.921003588	2.936291294	2.520724394	1.793200632	1.799160022	1.928248172	2.290484185	2.201335998	2.318706879
H2-Bl	1.342686227	1.175837114	0.967997148	1.216107708	1.160049562	1.317278009	1.520073811	1.560757787	1.523152711	1.726079155	1.429411908	1.318722194
H2-D1	8.677911237	8.726040592	8.296261859	8.500050981	8.51534732	9.131937468	9.037041301	9.15583277	9.141312002	9.435201612	9.080625753	9.050779437
H2-Eb1	5.969109923	6.210585955	5.431971547	5.710369091	5.782654317	6.185012084	6.419523265	6.468369317	6.403572145	6.476158691	6.39910507	6.414456273
H2-K1	7.346047388	7.4780912	7.171608417	7.174484119	7.314220835	7.734198728	7.973329234	8.242147243	7.86857217	8.106356907	8.106356907	7.700884378
Pfdn6	5.286517649	5.052657256	5.257471888	5.311479723	5.162229234	5.182917516	5.150632518	5.252460592	5.107017056	5.333505012	5.202318063	5.363839844
Slc39a7	5.638426158	5.60076211	5.635556938	5.561136873	5.735414475	5.705427916	5.777195206	5.760546688	5.753543497	5.839384976	5.71853914	5.85482572
H2-Ke6	5.501025316	4.907545396	4.862414168	5.099286741	4.997552145	5.036140335	5.325587208	5.308714317	5.214532484	5.262827152	5.135870904	5.291587489
H2-L	2.738356927	2.600274469	2.859634895	2.616640715	2.761623462	2.755189442	3.077802998	4.040787631	3.307081094	3.163071424	3.207565855	3.059796482
H2-M2	2.824417411	2.346836102	1.85847191	2.400156886	2.253930275	2.660867893	2.910807837	3.042230058	3.011485913	2.756599064	3.137214364	2.644320921
H2-M3	2.447355836	2.367805502	1.86998227	2.25320168	2.096593369	2.138628624	2.381184826	2.471547945	2.226685197	2.621307634	2.38587819	2.336300164
H2-DMa	4.084305728	3.961280886	3.348107426	3.71341566	3.669891387	3.839968304	4.284622281	4.339512303	4.216920399	4.359831053	4.307803689	4.175869071
H2-DMb1	3.71640744	3.553519851	3.038981182	3.512047349	3.405704847	3.682659719	3.855308128	3.932893396	3.971452091	4.001106016	3.938983609	3.957627238
H2-DMb2	4.003069161	3.829099444	3.445496681	3.737071231	3.640556461	3.928576409	4.228915271	4.382557068	4.291319817	4.308951346	4.309991126	4.245342953
H2-Oa	0.481749938	0.402009081	0.413773423	0.514800472	0.452958079	0.600727716	0.844220622	0.863654837	0.842659569	0.878396621	0.966314224	0.489612733
H2-Ob	0.571835966	0.414576326	0.381819932	0.374391494	0.379810224	0.35001739	0.51358728	0.731426342	0.448538298	0.419057587	0.586675594	0.421465438
H2-Q1	4.008370773	4.094283817	3.709226017	3.774147085	3.890229272	4.148815185	4.20323878	4.460999648	4.141684747	4.398283457	4.340271927	4.226166275
H2-Q10	0.559027834	0.537043819	0.61549988	0.598443284	0.625986416	0.642216706	0.607520579	0.904695207	0.645053166	0.847118607	0.76192766	0.660337225
H2-Q2	2.957818936	4.122689065	3.583034366	2.859023448	3.800282989	3.142166415	4.101194524	4.356660841	4.045452262	3.639045598	4.433968004	4.084305728
H2-Q4	5.812118451	5.80607031	5.366013853	5.465401195	5.566429275	5.860888817	5.814698308	6.040386819	5.85482572	6.107104367	5.936511449	5.82644044
H2-Q5	0.849186514	0.735028262	0.700127679	0.695042068	0.842422759	1.10380456	1.243858077	1.184094809	1.290392221	1.318722194	1.069938814	0.916242246
H2-Q7	4.211018972	4.184238388	3.763192689	3.990061637	4.079009787	4.399412693	4.423811264	4.717027642	4.504449853	4.781120281	4.563732374	4.394642964
H2-Q8	0.904331174	0.92263117	0.837852608	0.819038417	1.081412947	1.200088673	1.134504112	1.463762776	1.244259295	1.256265668	1.253523414	1.196084668
H2-T10	2.774850948	3.161043311	2.131100219	2.619660451	2.268398362	3.213634714	2.592761806	2.803043659	3.444136024	2.789900435	2.50350217	2.286776289
H2-T22	4.114903581	3.61809513	3.802162738	3.685512818	3.605861039	3.652644328	3.867803264	4.227795795	4.020298791	4.155530295	3.645956691	3.857866898
H2-T23	6.3775606	6.233025255	5.752785165	5.886882673	5.953206159	6.259191304	6.197231737	6.467156279	6.326403633	6.531208856	6.356567145	6.267409714
H2-T24	1.395337986	1.339308762	1.205143396	1.309572582	1.541569265	1.790800842	1.190454472	1.474937815	1.709957894	1.620439113	1.739903999	1.733956018
H2-T9	6.190038654	5.683570427	5.143537344	5.835387587	5.536413998	5.798113062	5.960678595	6.115060545	5.86185091	6.019748877	5.900057252	5.456816818
Ifi44l	0.976295696	0.903077778	0.729291778	1.132529114	0.63338884	1.243263786	0.624234825	0.872315148	0.78088341	1.079787441	1.172595872	1.045105329
Mr1	2.492118691	2.537789144	2.40245701	2.343454518	2.480991357	2.414720266	2.592470942	2.790894524	2.621600388	2.429986218	2.648419681	2.46975926
Hist2h3c1	2.252003089	0.006631753	0.024432143	0.004344919	0.002104602	1.83910203	0.001766111	0.00146265	2.128522131	1.671782503	1.4390838	0.002893472
H3f3a	9.490356707	9.36137679	9.197056811	9.419986056	9.302232913	9.318671951	9.318671951	9.370477582	9.318671951	9.278318943	9.400363235	9.244309112
H3f3b	8.490339568	8.441615518	8.46377783	8.555209206	8.73384321	8.877104115	8.943548782	9.037041301	9.095252553	9.123938289	9.131937468	9.205146955
Hadh	6.743947673	6.720266599	6.707091854	6.741109771	6.853402967	6.936943908	6.943967407	6.855522354	6.998542073	6.98784986	6.971698147	6.926529127
Hsd17b10	5.48925236	5.373576007	5.228680266	5.465885696	5.374523993	5.247050562	5.392993451	5.369713345	5.478221194	5.53456422	5.314677447	5.455356108
Hal	5.775410612	5.50141523	5.301629392	5.70132218	6.205219251	6.53908667	6.855522354	6.962056734	6.964075275	6.746827924	6.776372616	6.49531962
Hao1	0.254317779	0.478806915	0.596829726	0.423450166	0.375040556	0.148862068	0.132155511	0.160267228	0.264372926	0.314076076	0.252757156	0.223510572
Hap1	1.077650286	1.128431606	1.235441937	1.037471538	1.266317272	1.11699166	1.302851927	1.401607221	1.196514317	1.379828628	1.437118354	1.328039161
Hars	5.533622587	5.567134572	5.668569179	5.662862965	5.771365575	5.919002066	5.897647331	5.855727498	5.794733619	5.989673425	5.889108896	5.993601609
Has1	0.383130179	0.451415894	0.280740339	0.796808758	0.883998239	1.278206285	0.456767763	0.452234829	0.733886557	0.638389427	0.514113303	0.889028554
Has2	0.899865101	0.858537087	0.874678125	1.085723522	0.972857719	1.130926965	0.968764678	0.86739881	1.053092319	0.912765844	0.880271369	1.051663751
Has3	0.684798284	1.131935348	1.441385794	1.447027771	1.442548741	1.552752038	1.200088673	1.416594253	1.735251783	1.802107604	1.742484408	2.640670334
Hbb-b1	4.555992345	4.488813373	4.026634072	0.112163293	3.302775132	2.992395643	0.131455721	0.111555056	3.573493812	3.747288433	0.129478929	4.931078222
Hbb-b2	2.955620264	2.97016418	2.567359335	3.8344654	1.96098918	1.615546741	2.796014925	3.862926702	2.127286061	2.400391562	3.272688193	3.332020352
Hccs	3.025505645	2.868643224	3.05188002	3.154628164	3.027774763	3.078406127	3.072801156	3.000150457	2.961365089	2.902026882	3.010753103	2.924871844
Serpind1	0.169703069	0.128234033	0.04825918	0.30116557	0.141673775	0.177363995	0.274819527	0.111908239	0.172697169	0.186988286	0.127585513	0.185198362
Hcfc1	3.374040556	3.691267012	3.769078541	3.176783705	3.774941317	3.7920467	3.572312175	3.663134348	3.688719454	3.762930676	3.86993072	3.890229272
Hck	1.291524715	1.036472861	0.866413048	1.222182109	0.99669703	1.107327657	1.08918657	0.990419025	1.07667325	1.300817115	1.120660654	1.459585531
Hcls1	1.903337277	1.859960465	1.595861852	1.799160022	1.967431017	1.800963965	2.140694092	1.989045814	2.367805502	2.385324258	2.264629499	2.44838485
Hcn1	0.024657346	0.012657982	0.034614528	0.007413566	0.029804002	0.015527516	0.043958594	0.069493913	0.085935209	0.048789392	0.092640294	0.043223789
Hcn2	0.398617442	0.32810623	0.36656932	0.290777199	0.531260213	0.429354351	0.381106561	0.543567146	0.704430719	0.414366068	0.61281837	0.469792684
Hcn3	0.109785729	0.197361316	0.110838478	0.026641674	0.098170052	0.031591779	0.115746028	0.126922124	0.217490478	0.062353565	0.116080259	0.102538986
Ptpn6	3.725635455	3.79903847	3.602993761	3.561202809	3.721846866	3.832658256	3.953641578	4.047819479	4.145718971	4.008900949	4.040530318	3.93549644
Hdac2	5.606356454	5.732234218	5.800408697	5.77324787	5.736064963	5.86185091	5.776009018	5.766556014	5.684970713	5.703224505	5.772347037	5.80943774
Hdac3	5.818153963	5.634186045	5.60076211	5.674169863	5.676678361	5.711236143	5.732234218	5.706782977	5.807436621	5.91793688	5.778715431	5.819941641
Hdac5	5.146052818	5.383313631	5.247567597	5.07273853	5.255440559	5.098039456	5.135491679	5.309720491	5.236306081	5.061906072	5.234555364	5.052657256
Hdac6	2.603249746	2.648654472	2.744419311	2.504649731	2.721866402	2.683808134	2.635578643	2.744709876	2.696414582	2.775772605	2.781582437	2.894565111
Hdc	0.618455838	0.707232731	0.707861766	0.708331022	0.846610586	1.583311095	0.909195904	1.010866282	1.315336842	1.60096957	1.334247269	3.009492758
Hdgf	6.680743494	6.985174335	7.037607304	6.88307836	7.15881703	7.178139709	7.160694729	7.288846938	7.314220835	7.350117162	7.280336011	7.31593221
Hdgfl2	3.937133735	3.695180607	3.862926702	3.754770668	3.869230312	3.73253682	3.887178558	3.963099836	3.800282989	3.733658611	3.853571995	3.919630079
Htt	2.158640627	2.447862636	2.493280833	2.16106489	2.468670834	2.517147744	2.398495564	2.470169764	2.477834033	2.513459535	2.612872053	2.499324008
Hebp1	4.25829455	4.389852731	4.160523276	4.447701346	4.155218536	3.811991537	3.963995302	3.795880109	3.745574732	3.93549644	3.796516838	3.773542522
Hbegf	3.907494331	3.600585481	3.554978197	4.459274011	3.951716735	4.432440749	3.701415248	3.62926178	3.908125191	3.968058855	3.718203541	3.733893172
Hells	2.329310867	2.235793886	2.5954455	2.669575297	2.953586902	3.040184652	2.678464723	2.615733168	2.666713383	2.731589069	2.807813513	3.003467726
Heph	3.187942899	3.326969516	3.450180685	3.274424806	3.326217045	3.245361781	3.221786137	3.196436405	3.199693565	2.854566402	3.172786939	2.902410964
Herc2	2.419467017	2.712946747	2.704636829	2.283790241	2.623964423	2.712478708	2.613232881	2.639559043	2.697508884	2.605079771	2.753548841	2.694105366
Hes1	5.567134572	5.407258057	5.400861903	5.503923506	5.353809332	5.333505012	5.191814788	5.068734796	5.133842367	5.032608061	4.801519355	4.909058887
Hes2	0.484879665	1.253523414	1.616930467	1.115222862	1.277444232	0.685963034	0.706102825	0.583199054	0.393673959	0.339048571	0.792474208	0.387206987
Hexa	4.471229945	4.679027052	4.366704357	4.587973158	4.460704585	4.145007633	4.108048125	4.05200544	3.962259103	4.273174877	4.06719801	4.321330178
Hexb	5.893154884	5.790053019	5.96792612	5.862804235	5.630367162	5.600052164	5.540751439	5.541935514	5.48649584	5.107017056	5.377341009	5.112060357
Hey1	1.320209279	1.741643289	1.362767469	1.26964847	1.335093434	1.206038632	1.475194762	1.196767401	1.438144088	1.317719204	1.432495573	1.262500373
Hey2	0.285560249	0.282431346	0.237952579	0.280541507	0.44245923	0.353247869	0.526697106	0.361972797	0.347320479	0.560902829	0.522878959	0.646776556
Hfe	1.885439974	2.062722601	1.874281198	2.019780704	1.927136171	1.870550594	1.878683828	1.942519403	1.974127545	1.983879263	1.947753271	1.532063497
Foxn1	3.927546657	5.58996767	5.680871345	4.644682944	4.936373934	4.18258721	3.841771751	3.987299854	3.598789315	3.928327099	4.343834773	3.58057324
Foxq1	4.362220989	4.569372273	4.909818523	4.602559157	4.548829935	4.325386787	4.169235562	4.226985501	4.054067136	3.920149296	4.291738917	3.716722253
Foxd3	0.527444069	0.441441084	0.33481899	0.425000964	0.578499225	0.681371318	0.667571915	0.730996335	0.876779394	0.823932429	0.732895633	0.832085113
Foxj1	1.125825634	1.422960195	1.630589167	1.524606804	1.050674301	1.04281115	0.577218893	1.194759716	0.954804689	0.999871109	0.80310255	0.658528296
Foxd1	0.450224676	0.469453659	0.292653781	0.263816753	0.533522893	0.492703322	0.497290712	0.476434433	0.435268121	0.383130179	0.381106561	0.376947771
Hgf	0.244739363	0.400871461	0.432468589	0.507257876	0.584751479	0.47118639	0.402449458	0.100743063	0.217302868	0.346858152	0.253890027	0.369837137
Mst1	2.136188227	1.716509574	1.581953261	2.051688143	2.251201135	2.457109827	2.647259442	2.768507359	2.719007105	2.694105366	2.407490073	2.422378145
Hgs	4.520147187	4.828366733	4.817648541	4.474384238	4.739056867	4.708238657	4.800606311	4.802360852	4.876686869	4.924623916	4.785268623	4.863358464
Hhex	1.334621901	1.335093434	0.916242246	1.183303882	1.08694399	1.22566658	1.400914126	1.351076902	1.103023995	1.290392221	1.24174287	1.364093186
Hhip	0.142245371	0.374391494	0.424273155	0.244868462	0.428824738	0.306218024	0.217490478	0.30170805	0.184048291	0.113057262	0.338075704	0.320542178
Mfsd14a	4.431850368	4.297106763	4.309178061	4.532075394	4.426282142	4.483686188	4.474384238	4.422061599	4.348348496	4.380695621	4.406561845	4.4035517
Hic1	1.106126633	0.871650716	0.786811815	0.735375138	0.960979429	0.753859247	0.808114426	0.601202229	0.492897736	0.700593322	0.712090188	0.750437369
Hif1a	5.215218452	5.01288778	5.287579614	5.458956879	5.57745193	5.633365784	5.644147113	5.199363792	5.535290611	5.152846953	5.574026915	5.798113062
Hint1	8.335884559	7.577664343	7.521408214	7.951525153	7.605783629	7.67195994	7.767800823	7.7587072	7.795158668	7.956437412	7.640012926	8.007454553
Hipk1	4.203580081	4.203580081	4.197935232	4.04971832	4.201471933	4.233287334	4.151071695	4.255393794	4.328643117	4.266288814	4.311940951	4.239833253
Hipk2	2.321422323	2.589512849	2.690315994	2.133988706	2.682467451	2.635899668	2.290484185	2.403037444	2.476547118	2.237368084	2.735305746	2.50308873
Hipk3	4.734611775	4.963765977	5.010578973	4.825064379	4.829871462	4.755005883	4.600559055	4.59498373	4.521814157	4.560289598	4.563379655	4.471229945
Hira	3.066860089	3.438877163	3.467954161	3.379725575	3.497858975	3.431276338	3.371634792	3.470758832	3.451822737	3.597414436	3.519390903	3.546826699
Hist2h2aa1	4.793684647	4.485391425	4.468117918	4.882418573	4.47894032	4.442668526	4.747698133	4.654414903	4.837060066	4.552099362	4.44366175	4.521500272
H2afx	4.910824291	5.136303449	5.334371946	5.181687112	5.554418149	5.372025526	5.318059189	5.378022102	5.369713345	5.540751439	5.475227852	5.557528311
Hivep2	2.127958012	2.194326066	2.085271677	1.903337277	2.085711498	2.120830422	2.19087599	2.297337208	2.453638879	2.027954798	2.159187248	2.247223798
Hk1	3.298329327	4.333854345	4.342684135	3.959754207	4.621925178	4.666339886	4.153572654	4.179604776	4.31628962	4.217470651	4.343138689	4.273543169
Hk2	3.545001436	3.514185439	3.529510055	3.489376357	3.547117853	3.697545863	3.549181196	3.524200513	3.757443288	3.733893172	3.878281865	3.935129729
Tfb2m	3.599267207	3.582740772	3.709728568	3.628901024	3.618447014	3.602671865	3.620711109	3.598789315	3.55176142	3.598547139	3.609217401	3.583513844
Hlx	1.646271523	1.467849317	1.16490031	1.430580506	1.589977018	1.821675039	1.983424921	1.902020506	1.959620353	2.181816414	2.057614978	2.058081299
Hmbs	4.821235809	4.659787897	4.589501065	4.921926459	4.744885124	4.861439124	4.790031409	4.821235809	4.777969463	5.139331977	4.85000683	4.947436883
Hmgb1	5.177313304	5.330080313	5.477458527	5.386464939	5.552155446	5.501025316	5.426909906	5.345752746	5.260007079	5.478221194	5.477458527	5.5704229
Hmgn1	8.045385178	8.02064768	8.074010198	8.106356907	8.217867453	8.335884559	8.335884559	8.414324264	8.455923332	8.46377783	8.395191911	8.604330474
Hmgn2	5.414507069	5.246084162	5.241880872	5.461209813	5.523030375	5.402624402	5.450873319	5.417527554	5.42271994	5.465401195	5.544038423	5.677678125
Hmg20b	5.679859192	5.457766734	5.472146638	5.546650044	5.584130511	5.584130511	5.685866871	5.712688289	5.741459022	5.745307064	5.634186045	5.590838257
Hmgb3	3.841771751	3.940048676	4.104093443	4.080421675	4.177749004	3.991031424	3.934535549	3.791664589	3.635922892	3.839302968	4.114402561	3.988919487
Hmgcl	4.911262388	4.487448235	4.446233346	4.707705921	4.442668526	4.587618818	4.764771112	4.815992808	4.809767971	4.913370084	4.803714299	4.606571352
Hmgcr	5.214532484	5.194745919	5.347586316	5.413710173	5.481555501	5.85482572	5.643138711	5.648474377	5.728715413	5.95564974	5.960678595	5.77324787
Hmgcs2	5.187362685	6.127807563	5.5922123	4.414134548	4.485391425	4.693979609	4.287862777	4.960797107	4.538383806	5.419673135	4.690268218	4.680516721
Hmga1	2.19618692	3.567961158	3.721479712	2.715736174	2.97523158	2.821403237	2.84273676	4.039532524	3.988032706	3.997909511	3.816909966	3.172786939
Hmga2	0.046376886	0.208589871	0.095594996	0.293558039	0.163345255	0.218055109	0.089499733	0.144441656	0.260920219	0.286491858	0.191678028	0.75443324
Hmga2-ps1	3.529835379	3.400184569	3.316948104	3.615756642	3.138644857	2.772279218	2.870045716	2.824719101	2.793483755	2.664114027	2.611538349	2.610582208
Hmmr	2.081806158	2.014334247	2.324753236	2.440349678	2.666713383	2.961365089	2.512481425	2.688637938	2.694585331	2.435641476	2.71651497	2.754338124
Hmox1	6.408187267	6.326403633	6.339992286	6.411148007	6.421003808	6.43789336	6.454249286	6.454249286	6.482032429	6.020853868	6.413467114	6.265154978
Hmox2	5.488573974	5.345752746	5.408985258	5.515152317	5.456412512	5.403311933	5.479046252	5.337491048	5.524545575	5.320232175	5.423364907	5.441471683
Nr4a1	3.055020009	3.594893212	2.853415712	4.223622184	4.856923164	5.25356534	3.816014995	3.248246846	4.341799263	4.717360156	4.13473214	4.287010304
Hn1	6.587803182	6.897704298	6.922085334	6.886165573	6.930475555	6.731889203	6.742695093	6.742695093	6.65142257	6.784099968	6.758318516	6.770654184
Hnrnpc	5.964621178	5.978661773	6.030857896	6.096406473	5.991937982	5.958925365	5.93490532	5.891684958	5.842686204	5.206262143	5.938541387	6.168623636
Hnrnpa1	3.863525674	3.725885013	3.606925698	3.61265576	3.859310772	3.732827343	4.005822937	3.909468596	3.854297643	4.003445394	3.862020073	4.02330602
Hnrnpab	7.15881703	7.397036923	7.499892378	7.390446501	7.516290078	7.502517132	7.476343496	7.454724474	7.510570262	7.656068849	7.612217418	7.767800823
Hnrnpk	7.397036923	7.540342889	7.557928846	7.416275036	7.603120406	7.569214658	6.821618264	7.552048826	7.565391883	7.631442234	7.719925288	7.784445165
Hnrnpl	6.729004085	6.767001001	6.830142527	6.602111093	6.892233431	6.819799579	6.790612379	6.842514189	6.942024605	7.043463069	6.992832982	7.11054537
Hoxa1	0.9222476	0.57604692	0.625193944	0.58146182	0.726938975	0.794020685	0.728828379	1.05367879	0.956761953	0.740743436	0.854384026	0.986542486
Hoxa2	1.45748914	1.135093775	1.089609128	1.240900073	1.386553013	1.41744901	1.454869908	1.737556863	1.708511446	1.557433508	1.532503624	1.812502231
Hoxa3	1.978943932	1.757190763	1.512325591	1.331032725	1.45149746	1.683288504	1.66466519	1.728479923	1.96538214	1.751126416	1.455569584	1.66248183
Hoxa4	0.95974092	0.758654346	0.79810338	0.841907002	1.110123526	1.119346556	1.088683874	1.36589352	1.32274447	1.071280654	1.129208017	1.372590116
Hoxa5	3.514185439	3.202737933	3.245482568	3.486582212	3.101671732	3.157388857	3.342781407	3.155356911	3.232905582	3.057716585	2.949749051	3.240550981
Hoxa6	1.255425154	1.160362292	1.04281115	0.893491036	1.061905477	1.073288406	0.996986041	1.023225475	1.174936464	1.146067052	0.696277222	1.18623538
Hoxa7	2.522338258	2.45303837	2.57899085	2.784035079	2.289250786	2.544475109	2.530947672	3.183293376	3.000482576	3.208049707	2.833140786	2.898597037
Hoxa9	0.539667154	0.333923304	0.550213396	0.904695207	0.115707704	0.407039848	0.225631818	0.588231043	0.252155291	0.46512175	0.245734259	0.445503473
Hoxb3	2.95270131	2.840073117	2.803825509	2.672565368	2.696414582	2.691252811	2.630242731	2.564575971	2.716930008	2.398119944	2.520332296	2.388862888
Hoxb4	2.38446816	2.146974959	1.970399333	1.8880716	1.991017584	1.875798287	1.798609004	1.903337277	1.927136171	1.813101195	1.849542415	1.778877334
Hoxb5	2.272307974	1.904290591	1.917798388	1.581953261	1.859614288	1.776849841	1.863498953	2.048974713	2.099579977	1.899279448	1.935043798	1.937214009
Hoxb6	3.704410878	3.739755573	3.633797933	3.602993761	3.035895893	3.057361403	3.209783081	3.290652708	3.053443608	3.168675471	3.124811602	2.93963215
Hoxb7	3.758621704	3.635442407	3.831217098	3.996662066	3.558597509	3.614778046	3.729971777	3.752977173	3.696909223	3.719480077	3.653549813	3.862020073
Hoxb8	2.616086029	2.564182259	2.892037153	2.71355174	2.116978554	2.380487938	2.526157774	2.657338232	2.603606372	2.730632395	2.49443247	2.699767254
Hoxb9	1.223359004	1.371276032	1.684937188	2.092726502	1.440648187	1.4390838	1.180043962	1.386553013	1.403834801	1.392259372	1.090611465	1.296384088
Hoxc13	5.684092155	6.281827938	6.409260407	5.935673939	5.905299868	5.571683419	5.338283506	5.123434149	5.154748603	4.849582061	5.109751693	4.821875966
Hoxc4	2.187755489	1.578634426	1.454277324	1.550983751	2.064344513	1.852520685	2.143987458	2.115892252	2.240077726	2.054082843	2.073617597	2.076892533
Hoxc5	1.696423488	1.621902551	1.60096957	1.640741124	1.836652874	1.69559436	1.879280154	1.721325159	1.761557739	1.66660647	1.49598262	1.759740644
Hoxc6	3.671900988	3.398045159	3.317261136	3.037280134	3.056972283	3.035026783	3.041465834	2.832182725	2.965637824	2.646893428	2.794140533	2.840073117
Hoxc8	3.932893396	3.977829264	3.890568912	3.890568912	3.613356249	3.712378096	3.649901205	3.45278511	3.654734395	3.531380025	3.384666457	3.597414436
Hoxc9	0.762166071	0.872999954	1.043139208	1.152298383	0.460616065	0.516493043	0.409231895	0.731992746	0.55239616	0.851770293	0.577218893	0.60467448
Hoxd10	0.632090457	0.450475874	0.536064171	0.671669679	0.572768559	0.656075325	0.59377246	0.600481389	0.781581671	1.195485495	0.801079199	0.742712345
Hoxd3	0.489612733	0.544133301	0.562798334	0.480613592	0.557750537	0.403642524	0.428824738	0.511620924	0.4121801	0.454743274	0.344406076	0.505088975
Hoxd4	1.36589352	1.455725123	1.528999707	1.291972738	1.126877902	1.289983894	1.081412947	0.997876915	1.076420753	1.168133103	1.010114609	1.29450912
Hoxd8	2.724810375	2.928241254	3.204999033	3.211071753	2.731029798	2.598547028	2.43605958	2.126238484	2.513459535	2.712017512	2.374629952	2.559793862
Hoxd9	1.485929911	1.579135441	1.409744798	1.47447002	1.447517726	1.711075347	1.791915259	1.749241491	1.806288283	2.090894588	1.917361806	1.970937408
Hp	6.862124485	7.492591477	7.470725	7.386979023	7.365727488	6.585822454	5.958925365	5.489745039	5.491032405	6.89496806	5.894888776	6.26665299
Hp1bp3	5.005611373	4.868726358	4.775303201	4.879761378	4.915027344	5.001404845	4.908482386	5.031458162	5.032075839	5.027070181	4.998504859	4.91572498
Hpse	1.424661756	1.669327076	1.616148608	1.569236413	1.709957894	1.799893724	2.067528376	2.082720853	2.126238484	1.897558665	2.011594224	1.825328835
Hpgd	4.168789812	4.063600392	3.874121429	4.136705867	3.752576693	3.859310772	3.679284806	3.559116017	3.471165522	3.497089803	3.382115773	3.593810237
Lipc	0.49387804	0.451079045	0.603599082	0.461775974	0.391645958	0.348869618	0.264372926	0.426495891	0.556525885	0.326764716	0.380068986	0.33275594
Hpn	1.071915562	0.662629937	0.898655559	0.815336432	0.731992746	0.837852608	1.125229127	1.036037515	1.217345648	0.777217152	1.000320371	0.796192336
Hprt	6.284315543	6.255487515	6.356567145	6.408187267	6.331300987	6.304137538	6.330061577	6.206975963	6.284315543	6.296665969	6.349142717	6.326403633
Hpx	1.064858934	1.254242502	1.326440596	1.237208494	1.473580781	1.216107708	0.825362459	0.744372439	0.821853692	1.129208017	0.69091714	1.175837114
Hr	7.198082412	7.876891431	7.800804915	7.030093484	7.303358326	7.363749169	6.838073535	7.397036923	7.305774065	7.545608659	7.378204882	7.288846938
Hras	6.776372616	6.36417961	6.450148757	6.556064715	6.27551596	6.262569548	6.298274062	6.535518431	6.328545924	6.4605128	6.339992286	6.385976732
Agfg1	3.308840166	3.390829168	3.447732222	3.503506026	3.501176313	3.5081904	3.549462194	3.573829023	3.647949699	3.613683479	3.619932496	3.654483662
Hrc	0.242796329	0.467778647	0.358105096	0.267872217	0.233170864	0.328318133	0.164866807	0.082158515	0.238880942	0.185055938	0.346117631	0.183494276
Hrh1	0.41491572	0.550213396	0.78641448	0.592526236	0.614516337	0.517449387	0.29554829	0.2621096	0.303625674	0.532828583	0.280740339	0.36369329
Hrh2	0.054888171	0.060143815	0.101814881	0.016771459	0.113990899	0.177693485	0.223510572	0.218055109	0.171625601	0.101510123	0.244159313	0.185055938
Eif2ak1	3.723084401	4.114903581	4.048318007	3.937133735	3.988354095	3.926952451	3.926131919	3.947360489	3.980207384	3.979383022	3.978564402	3.916353901
Prmt2	2.505926888	2.408423492	2.382620486	2.531783765	2.322219935	2.497358985	2.377827287	2.30348999	2.453274722	2.219367104	2.102352987	2.404632797
Prmt1	5.321784294	5.72614601	5.582963488	5.800408697	5.709298035	5.572851969	5.600052164	5.504913819	5.494457339	5.834117087	5.660129724	5.954195224
Rida	3.732068568	3.315080363	3.399213547	3.54869425	3.325537269	3.321546857	3.217112005	3.394769274	3.455565999	3.213973946	3.325060649	3.259462142
Hs3st1	1.28686074	1.429677026	1.691849811	1.614040888	1.460624185	1.23421125	1.144409814	0.912336551	0.706503165	1.08918657	1.056004184	0.836794565
Hs3st3a1	0.714452273	0.726027211	0.823156278	0.808920561	0.856464323	0.740743436	0.962782101	0.717712509	0.810123524	0.420518719	0.549682707	0.657801869
Hspa8	8.349888493	8.490339568	8.555209206	8.548231976	8.548231976	8.703065718	8.555209206	8.634055403	8.819655291	8.726040592	8.877104115	9.223382488
Hspa1l	0.440304136	0.592757184	0.579668987	0.382571831	0.611606803	0.651944484	0.59769172	0.700886896	0.861030032	0.842422759	0.730996335	0.721322555
Hsd11b1	1.817691121	2.421648097	2.157910139	2.071413254	2.243573232	1.684228765	1.863899617	1.478311979	1.514261574	1.952029528	1.540051905	1.354102346
Hsd11b2	0.144441656	0.203208561	0.257018226	0.333048668	0.469792684	0.354465194	0.503473707	0.284410512	0.09660858	0.153190664	0.369387175	0.828925274
Hsd17b2	3.539036308	3.092912263	3.236360551	3.71640744	3.307081094	3.603690441	3.880643264	3.626078199	3.908770064	3.740863141	3.710110651	3.842195485
Hsd17b4	5.345752746	5.357069698	5.326604652	5.273222751	5.423364907	5.529949929	5.464149805	5.537132876	5.657942935	5.48925236	5.658649843	5.636351429
Hsd17b7	3.556476873	3.540754301	3.615756642	3.833788271	3.967682889	4.261710803	4.124007805	4.137516143	4.374567714	4.502636623	4.31628962	4.38537667
Hsd3b6	4.175394019	3.640556461	3.586669564	4.040218823	3.719798302	4.515962301	4.506274017	4.754110762	4.89444481	4.762890372	5.027070181	4.930211361
Hsf1	3.831946515	3.774147085	3.788513995	3.574452113	3.739755573	3.729213272	3.889888985	3.807357307	3.631792491	3.949447501	3.986575589	3.694730623
Hsf2	3.344909721	3.004544064	3.058938919	3.292955574	3.197341565	3.193489521	3.190974496	3.447318523	3.434343727	3.15687207	3.18929214	2.993085148
Dnaja1	5.632119302	5.920041188	5.988406198	5.915006162	5.78885053	5.78885053	5.625359533	5.508601898	5.406196446	5.194745919	5.452718072	5.493962898
Dnajb3	1.917798388	2.043733668	2.145515806	2.540407363	2.24976615	2.236955455	2.196595609	2.200707272	2.394927984	2.388862888	1.862002015	2.221537866
Hsph1	3.292955574	3.715753246	3.808340494	3.654483662	3.578635084	3.925565466	3.68367807	3.866241621	3.79903847	3.56194697	3.838393774	4.11608426
Hspb1	9.166708621	9.549652641	9.644758811	9.244309112	9.409038136	9.490356707	9.490356707	9.677507999	9.698213919	9.462669704	9.409038136	9.393563793
Hspd1	6.049289328	6.381311555	6.516268288	6.254249544	6.46281543	6.535518431	6.282665328	6.287927084	6.358841795	6.368062932	6.504824691	6.714934666
Hspa1b	5.892717159	6.076102785	6.071255876	5.842686204	6.173713594	6.443447783	6.19899378	6.334845711	6.45182003	6.512896148	6.357870205	6.366932217
Hspa2	3.955407273	4.889635723	4.739738042	4.269710061	4.331234597	4.263987654	3.57902301	3.953641578	3.928576409	4.26833159	3.925947957	3.711985877
Hsp90ab1	8.664696704	8.900427858	8.877104115	8.570726197	9.103067597	9.213392002	9.050779437	9.213392002	9.309635348	9.338146694	9.419986056	9.52181268
Hsp90aa1	5.61281374	6.32738427	6.53908667	6.113088923	6.290737173	6.254861034	5.80943774	5.884859181	5.756282607	5.760546688	6.027162309	6.214365169
Hspa4	5.11607504	5.485213479	5.552155446	5.335611493	5.51863928	5.595399963	5.431971547	5.446716885	5.477458527	5.516342717	5.681489351	5.771365575
Hspa9	5.903146846	6.151226602	6.208757046	6.132862755	6.32738427	6.468369317	6.27551596	6.284315543	6.33335563	6.565587755	6.481397218	6.66143403
Hspe1	6.827007359	6.342366986	6.430437627	6.767001001	6.500965989	6.541013583	6.66143403	6.553954816	6.599005006	6.708487388	6.524473135	6.781108138
Sdc2	3.296587226	3.471165522	3.490737944	3.318304617	3.464211078	3.310373319	3.238046538	3.178544087	3.258846542	3.253207232	3.055566109	3.263911464
Hspg2	3.080913191	3.555827369	3.501707096	2.740099968	3.62357415	3.406214362	3.25646231	3.129586562	3.133412922	3.196436405	3.319014239	3.599992256
Ndst1	4.162645235	2.734350374	4.302213882	4.090686221	4.483276288	4.524929991	4.469877782	4.535619514	3.366102617	4.619679922	4.601340524	4.647053959
Trmt2a	3.28329729	3.216493985	3.325537269	3.312311007	3.332020352	3.219662106	3.27729595	3.226462209	3.277721759	3.287426982	3.180533982	3.291840683
Htr1d	1.42506499	1.346329491	1.591066963	1.4147125	1.286374578	1.202701337	1.243263786	1.115500544	1.293446308	1.167145436	1.092278567	1.069137417
Htr2a	0.113631268	0.128053779	0.075123344	0.063794774	0.150392722	0.078619442	0.161665755	0.192577492	0.033343225	0.191430785	0.216564303	0.1479782
Htr2b	0.119332248	0.13768503	0.119083903	0.061889483	0.084676488	0.192730698	0.062353565	0.039230014	0.023711663	0.070658061	0.051062516	0.143277194
Htr5b	0.361460854	0.644334856	0.747081642	0.496287042	0.554277347	0.172925319	0.096906176	0.117941304	0.181378523	0.242796329	0.186559236	0.167743637
Htr7	0.170648351	0.157928913	0.164423489	0.154587114	0.097786475	0.100870761	0.284890228	0.203208561	0.191678028	0.310403894	0.266846145	0.307914015
Slc6a4	2.170601779	2.224644417	1.885439974	2.067902852	2.221872393	2.64891224	2.724810375	3.016507594	3.107394248	3.129263294	2.756007455	2.852616781
Elavl1	3.77890217	3.687743073	3.726168764	3.813962337	3.637491387	3.677548453	3.708961273	3.674948641	3.762615321	3.701415248	3.646811494	3.713166151
Hus1	1.737258943	1.829471329	1.793200632	1.797358907	1.891433388	1.935353134	1.854561336	1.727309728	1.8880716	1.846477765	1.728124264	1.895832779
Hyal1	3.99926318	4.166333533	4.092885939	3.835302221	3.872197594	4.110147836	3.653290112	4.074135946	3.982967184	4.035264051	4.000522325	4.071840191
Hyal2	4.682283626	4.689096621	4.712387463	4.75011784	4.612710505	4.65546833	4.774834908	4.672221911	4.709253654	4.691998688	4.585997092	4.62886814
Ica1	1.025111242	1.113286942	1.173141366	1.381927086	1.092712665	1.449792709	1.396645121	1.262500373	1.22566658	1.522807231	1.279193164	1.608634607
Icam1	2.909340776	3.176493034	2.823765883	2.726632451	2.750957982	2.95002807	2.641582285	2.855226999	2.801231949	2.851120641	2.879848517	3.129001724
Icam2	1.520073811	1.674695051	1.380805824	1.238413254	1.317719204	1.438548517	1.867091802	1.410140108	1.479762917	1.641858936	1.516031129	1.950762252
Icam5	0.887079587	0.700886896	0.697148919	0.613470977	0.698720642	0.708331022	0.733886557	0.874200386	0.909486511	0.798684269	0.723432687	0.648737565
Irf8	2.048678726	2.190151265	1.5699053	1.792187586	1.799160022	1.819769309	2.066648172	1.920118412	1.715184123	2.146039339	2.18259463	2.178614944
Id1	6.357870205	6.621911145	6.434724061	6.593754744	6.278847896	6.250295768	6.243356133	6.07543568	6.079795846	6.137543257	5.851892895	5.925333895
Id2	5.364726998	5.421788871	5.204559394	5.426177401	5.002962153	5.054555267	5.246569695	5.08278301	5.068297589	5.293352286	5.2389527	5.008681228
Id3	5.488096202	5.927238746	5.970668148	5.92221228	5.871122804	5.496374989	5.39416085	5.2389527	5.105782217	5.396807237	5.378022102	5.209719237
Id4	6.636622076	6.763536566	6.811954574	6.707091854	6.542873511	6.549965344	6.491951157	6.258449322	6.253445988	5.585443626	6.024972408	5.796636033
Ide	5.925333895	6.188128413	6.227806758	6.037424595	6.41261649	6.658837032	6.572948102	6.567631225	6.593754744	6.612473848	6.735343804	6.513777677
Idh1	7.097950405	6.849020557	6.892233431	6.922085334	6.795031757	6.807015731	6.958394714	6.824156169	6.892233431	6.434724061	6.743947673	6.664754969
Idh3g	5.446716885	5.406779081	5.370894556	5.441471683	5.505593661	5.450873319	5.460244789	5.527318154	5.614772659	5.637317699	5.543143416	5.738030811
Ids	3.627325824	3.973681363	3.827843645	3.678151452	3.7920467	3.768167505	3.784392861	3.721479712	3.785205089	3.664336554	3.801354544	3.640868127
Idua	1.22566658	1.057273314	0.952426557	0.936487297	1.117652894	0.994286422	1.211644858	1.185414981	1.238847611	1.168760149	1.070389203	1.081412947
Ier2	6.263491528	6.168623636	5.995162968	6.152531225	6.15393125	6.296665969	6.018382623	5.966674043	6.027934598	6.163160311	5.934015909	6.091279138
Ier3	5.932849687	5.940216677	5.77324787	5.898721799	5.780088236	5.937202331	5.853886481	5.698768019	5.695443217	5.775410612	5.625359533	5.674169863
Ier5	5.374523993	5.205942317	5.199363792	5.154748603	4.864138085	4.96650084	4.771459446	4.801076635	4.679454529	4.605860487	4.646749134	4.707201634
Irgm1	2.412415706	2.797928411	2.214325211	2.623104266	2.192843264	2.892409369	2.293603872	2.474945193	2.472185371	2.548101115	2.48295372	2.385324258
Cxcl10	1.453065615	1.802537541	1.031562836	1.843626562	1.152845533	2.056118631	1.275341889	1.470309454	1.532718087	1.484088216	1.58914449	1.223359004
Ifi203	1.733177649	1.69559436	1.49951903	1.687823337	1.735631995	1.805308531	1.692835432	1.893719899	1.834950649	1.821188057	1.889612277	1.98078877
Ifi204	1.810748167	1.861483874	1.412449983	1.832548079	1.704625208	1.532063497	1.508472879	1.360531958	1.506970255	1.515269655	1.67208828	2.090463993
Ifi47	2.045102443	2.338381605	1.961615283	1.997638501	1.455725123	1.727309728	1.416594253	1.681864548	1.491946239	2.024935312	1.737556863	1.460173156
Ifit1	0.689585664	0.974293241	0.692431652	0.862338596	0.983432088	1.587584689	1.075341547	0.994286422	1.190941241	0.977244468	1.021182538	1.043139208
Ifit2	1.014971911	0.833502961	1.015902906	1.125229127	1.250116663	1.11591215	1.085723522	0.935032268	1.025111242	0.865041982	1.068467755	1.093785658
Ifit3	1.03427952	1.04818198	0.976709562	1.26891354	1.211409094	1.261542321	1.418480015	1.08790035	1.033053873	1.113286942	1.102731788	1.167145436
Ifnar1	3.024071626	2.904352714	2.927650481	2.840073117	2.852818702	2.940594628	2.817428117	2.875553065	2.910807837	2.844540423	2.914938319	2.919137805
Ifnar2	3.641616278	3.874572513	3.538616685	3.633042296	3.658352454	3.686333932	3.484630426	3.485446295	3.513149532	3.678151452	3.499294042	3.836297076
Ifngr1	4.92705217	4.853477583	4.693086109	4.98651976	4.917098006	4.982743931	5.127642189	5.254877274	5.23397789	5.297218166	5.172589921	5.191420572
Ifngr2	4.69153609	4.851734154	4.661060273	4.782040487	4.648159861	4.560289598	4.736124697	4.63838934	4.510857656	4.787220558	4.587364047	4.508559432
Ifrd1	5.729743795	6.04377673	6.115060545	6.208757046	6.079105928	6.093152745	5.998701212	6.064021197	5.923239831	6.165121233	6.116445308	6.061812784
Ifrd2	3.719014402	3.949750497	3.969437161	3.912203574	4.104093443	3.934535549	3.947360489	3.93802833	4.103717417	4.262680164	4.106826694	4.43829482
Igf1	2.326107707	2.57262413	2.33410024	2.347691695	2.463669168	2.160532545	1.93576906	1.625179819	1.586487604	1.864491202	1.698667465	1.759248701
Igf1r	2.343827997	2.74218044	2.739334565	2.137625101	2.55773631	2.601874697	2.517147744	2.603249746	2.570623223	2.445649898	2.517147744	2.552131149
Igf2	0.501332532	0.649677	0.805260601	0.479370977	0.470360076	0.467778647	0.643167693	0.507257876	0.51358728	0.395658085	0.468998614	0.573877713
Igf2r	2.736843095	3.172972015	3.241679468	2.803356043	3.058627581	2.951659295	2.766869873	2.766869873	2.753548841	2.725584407	2.913000625	2.949749051
Igfals	2.243045947	2.460749835	2.625206841	2.512815333	2.240077726	2.157360239	2.110576997	1.843308201	1.922583966	1.525183633	1.65391786	1.708195017
Cyr61	5.033567134	4.745266029	4.433750733	5.338283506	5.403311933	5.66706953	5.110974762	4.523786621	4.988682348	5.04719136	4.625712835	4.981150352
Igfbp2	5.453651263	4.562378752	4.375273539	5.501025316	5.388419271	5.877280561	6.044736897	5.60076211	5.638426158	5.519437488	5.300879826	5.615986534
Igfbp3	4.962849742	5.676678361	5.112060357	4.644420753	4.927470007	5.009460403	5.021585022	5.149443124	5.169620113	5.061033979	5.200857134	5.20123809
Igfbp4	6.930475555	7.052717069	6.968880347	6.725349811	6.705805962	6.409260407	6.47752545	6.299381602	6.262569548	6.107954628	6.095501848	6.342366986
Igfbp5	4.373770241	5.026261749	4.606356338	4.065753963	5.079987895	4.789383986	4.606935771	4.553107365	4.518274313	4.410688214	4.469877782	4.698730168
Igfbp6	4.615191143	4.605514865	4.251213406	4.598281456	4.260821731	3.744796466	4.43347641	4.009309737	3.766498453	3.915221739	3.396838698	4.06719801
Il18bp	1.562929986	1.415792159	1.320209279	1.300817115	1.289983894	1.514261574	1.250811874	1.302851927	1.102731788	1.453629466	1.2146797	1.422162351
Igtp	2.645391774	3.223286251	2.613232881	2.801569949	2.227690353	2.988615043	2.345139356	2.654849021	2.489616975	2.498845022	2.492839612	2.143098348
Cd74	7.621307551	8.069603477	7.421303178	7.237631224	7.738594004	8.013931258	8.225259577	8.364268248	8.376808976	8.521831884	8.302850849	8.395191911
Ikbkb	4.186636523	4.064037769	4.02114784	3.839302968	4.118478665	4.092885939	4.122352727	4.181006872	4.240605534	4.302213882	4.25452418	4.23534088
Ikbkg	3.226061386	3.20854585	3.132874144	3.238502911	3.106703418	3.197104089	3.166315518	3.219998272	3.164055795	3.113608915	3.134187633	3.029393295
Il10ra	1.751822972	1.378417897	1.262781123	1.516031129	1.264246771	1.482736787	1.376782314	1.438144088	1.274939526	1.573500071	1.440648187	1.584671801
Il10rb	4.320794599	4.11608426	4.110990607	4.283015273	4.126293712	4.078408087	4.215824157	4.200416754	4.206733962	4.104416563	4.007357498	4.13406763
Il11	0.462018679	0.519190989	0.365992963	0.532828583	0.325356005	0.398617442	0.407824572	0.524176979	0.352522305	0.323597357	0.402870658	0.424273155
Il11ra1	6.860405924	6.353166972	6.421857991	6.710173391	6.368062932	6.089067491	6.45182003	6.025880988	5.91793688	5.70132218	5.830264599	5.941112418
Il12b	0.082741127	0.098312507	0.03309947	0.114211647	0.061584894	0.094004273	0.042566444	0.205070701	0.138070261	0.174272982	0.168117012	0.081777829
Il12rb1	0.430791981	0.39045821	0.459378367	0.353247869	0.417069014	0.400547207	0.499406118	0.448878949	0.493289825	0.388292031	0.647729345	0.446856706
Il12rb2	0.868216717	0.634873309	0.778841341	0.593515384	1.045105329	1.061905477	0.868216717	1.107768534	1.291972738	0.708762652	1.126366574	0.861030032
Il13ra1	5.385980144	4.856117035	4.702323396	5.293982811	5.060084046	5.467672797	5.412107061	5.64922181	5.681489351	5.704043026	5.579388814	5.769586741
Il13ra2	1.687216471	1.191716388	1.097890605	1.658528072	1.465398021	1.980916285	2.267042739	2.055409637	2.088542899	2.205381488	2.223357565	2.049365572
Il15	2.480991357	1.842886509	1.822430103	2.52259431	2.410068521	2.477165965	2.455863326	2.528956342	2.597072295	2.642204062	2.415641605	2.428178356
Il15ra	3.515470067	2.780847525	2.722365703	3.219317442	3.075018113	3.241679468	3.357579683	3.534857391	3.470497851	3.495424041	3.321970634	3.498641803
Il16	0.984389016	0.819953025	0.738432826	0.801079199	0.740743436	0.900902698	0.908196182	0.788694171	0.747081642	0.90519341	0.805260601	0.731748905
Il17ra	3.085996603	3.374298313	3.190974496	3.035026783	3.237060475	3.131284682	3.202737933	3.231041419	3.179168612	3.244321862	3.201248929	3.359793928
Il18	6.050227671	5.249315016	5.222890895	5.897647331	5.941112418	6.300841386	6.499285528	6.532916745	6.524473135	6.154983334	6.247599328	6.048204732
Il18rap	0.470360076	0.398617442	0.252927253	0.354757338	0.28295551	0.451983349	0.581868173	0.523914881	0.472307424	0.725198818	0.453193843	0.730713164
Il1a	2.738006184	2.718201337	2.766869873	2.930685782	2.935520438	3.413520793	3.563277526	3.677296971	3.603226887	3.273912593	3.396347963	3.061043009
Il1b	1.856682116	1.428654769	1.145545004	2.327380008	1.991241678	3.483847161	1.746745129	1.796974741	2.969913236	3.469898204	3.260846556	5.350291483
Il1r1	3.829099444	3.896919797	3.857568434	3.723084401	3.681138372	3.481273369	3.620173914	3.345178832	3.263245793	3.238046538	3.466891305	3.473320046
Il1r2	4.801934566	4.107670133	4.201471933	4.491164857	4.565847672	4.523786621	5.009868019	4.903982845	4.850993938	4.642761176	4.561751721	4.747698133
Irak1	3.702935215	4.11251824	3.63209671	3.721846866	3.571627877	3.743655969	3.642008865	3.701415248	3.562859015	3.714934249	3.622047345	3.71860463
Il1rap	3.168675471	2.900234513	2.969039629	3.245482568	3.156416184	3.388528914	3.553519851	3.394069943	3.509769983	3.139550704	3.406567009	3.295213848
Il1rn	5.174766963	5.497270103	5.426909906	5.426909906	5.524545575	5.677678125	5.678113094	5.695443217	5.623101122	5.343014106	5.595399963	5.492287299
Il18r1	1.895832779	1.318163818	1.678802958	1.708861689	1.432495573	1.469138568	1.440057327	2.056118631	1.99385882	2.111340738	1.615546741	1.433053741
Il2ra	0.246851098	0.311987467	0.283474189	0.272990883	0.341598471	0.396812174	0.353247869	0.279438945	0.343840786	0.276522734	0.501487905	0.292653781
Il2rb	0.865563933	0.940147745	0.744372439	0.766997449	0.62464355	0.949878623	0.918197197	0.917932195	1.159109902	1.134820091	1.029253914	0.844220622
Il2rg	2.235385388	2.372392981	1.991241678	2.042586877	2.300994815	2.476334473	2.567115862	2.607644293	2.803356043	2.876911165	2.825371315	2.9735345
Il3ra	1.873851144	2.025534728	1.845355881	2.008618462	1.944904044	1.755031286	1.981354387	1.675315946	1.779280363	2.304949174	2.022071159	1.950471249
Il4ra	3.211693152	3.317969569	3.103802647	3.374040556	3.215982292	3.357915899	3.293695556	3.531380025	3.555425828	3.604929676	3.525137761	3.839666567
Il6	0.373650732	0.099004388	0.090402642	0.557750537	0.521657749	0.626704647	0.09271833	0.161157201	0.639032448	1.039201878	0.496020397	1.486280125
Il6ra	2.684039651	2.746310462	2.681133994	2.564182259	3.042910744	3.327239103	3.227300805	3.630668256	3.709728568	3.477531978	3.507755776	3.301874908
Il6st	4.098751237	4.290832352	4.064635347	3.90671417	4.341220156	4.251799861	4.162645235	4.050680369	4.074135946	4.044095256	4.105058577	4.423811264
Il7	1.097035219	0.948990721	0.889631449	0.861030032	0.99376578	1.090988241	1.341042452	1.078509896	0.837852608	1.077650286	1.171636796	1.028894676
Il7r	1.381927086	1.076068401	0.85615665	1.068467755	0.897264532	1.440057327	1.674465918	1.363516798	1.522807231	1.80663379	1.722653876	1.562641259
Il9r	0.121680048	0.130163647	0.032334781	0.081777829	0.050659704	0.029076001	0.139379081	0.191956814	0.104017163	0.089915162	0.08488988	0.100429774
Ilf3	3.917135078	3.911354402	4.028986657	3.834995945	4.109061513	3.918827561	3.853921074	3.837088522	3.845133997	3.759255111	3.943479228	4.015745112
Ilk	5.395345293	5.340743952	5.311479723	5.312466685	5.408631565	5.209031218	5.310634221	5.229151079	5.142198271	5.236306081	5.185583298	5.331894895
Fabp6	1.007381412	0.809239951	0.91749412	1.319836616	1.196514317	0.982240151	1.920118412	1.81192761	1.416594253	1.39102689	1.955749802	1.254733977
Gimap1	0.874678125	0.749638866	0.57789176	0.819953025	0.728498208	0.935569092	1.097035219	1.049086936	1.388887403	1.336402794	0.997557217	1.137594814
Lrig1	6.290737173	5.799804308	5.963486165	5.939582085	6.005714754	6.130037432	6.167283452	6.107104367	6.235246348	5.949081582	6.146639929	6.084184308
Impact	3.415584247	3.236360551	3.345378345	3.210074529	3.20066276	3.206309669	3.098793043	3.129923731	3.158481901	3.239242873	3.191328328	2.985665463
Kpnb1	4.987049236	5.322702995	5.473730139	5.182917516	5.479591848	5.474311691	5.280679109	5.306647321	5.353809332	5.37044645	5.490328648	5.637317699
Incenp	3.15258411	2.928871512	3.175474552	2.891695217	3.55943929	3.532909061	3.326790769	3.436944689	3.413286544	3.616387116	3.60156761	3.752977173
Inha	3.112702089	2.348494993	2.310522938	2.216143225	2.41770943	2.40622937	2.317040852	2.434165511	2.621307634	2.674613359	2.49998518	2.455095088
Inhba	1.182283603	1.454869908	1.392715233	1.409744798	1.58914449	1.360531958	0.957098051	0.949470881	0.99553824	1.440057327	1.132792686	1.489469651
Inhbb	4.696133411	4.85000683	4.693979609	4.535101329	4.510857656	4.491513251	4.288329838	4.392474832	4.397331873	4.318433093	4.261710803	4.267982601
Cep250	1.835657966	1.80436408	1.841363648	1.537874943	1.889612277	1.865985211	2.01857089	2.002367763	1.855693322	1.96963054	2.020279582	2.085271677
Inpp1	1.686082271	1.909090627	1.874844775	1.772388205	1.731374461	1.53019015	1.650968401	1.525183633	1.486647047	1.18376765	1.751822972	1.403834801
Inpp5b	3.491759714	3.409497141	3.400510064	3.357915899	3.668404156	3.759490217	3.994245484	3.958860288	4.048318007	3.871232676	3.907494331	3.773769787
Inpp5d	1.296384088	1.356896998	1.051308221	1.156391326	1.289154846	1.475784671	1.621317882	1.602360791	1.639252748	1.814865035	1.706713213	1.801210326
Inppl1	3.262498845	3.365152431	3.311519547	3.015529337	3.118075106	3.035895893	3.065424666	3.002606039	2.921916864	2.878317572	3.075462373	3.16194692
Insl3	0.125878764	0.151057686	0.032965044	0.061720898	0.072873538	0.121680048	0.166946114	0.002104602	0.211128568	0.053057906	0.041047118	0.074949114
Insr	2.756599064	2.603606372	2.650615361	2.474229535	2.631389274	2.784376505	2.635112644	2.669855821	2.688148711	2.608013422	2.693176973	2.648419681
Eif3e	7.323613172	7.129466661	7.200196784	7.326774058	7.129466661	7.129466661	7.054603844	7.085000073	7.050397496	6.989749128	7.037607304	7.15881703
Invs	0.89923088	0.870736861	1.005432249	0.753859247	0.799152257	1.010114609	0.849420799	0.784695855	0.847118607	0.684798284	0.734133092	0.883998239
Ipp	2.336946809	2.531179132	2.495228692	2.716717125	2.556924816	2.617181338	2.56109149	2.725155699	2.52259431	2.715736174	2.593363343	2.497358985
Irf1	3.785205089	3.735838247	3.245361781	3.219662106	2.864040844	3.419243635	3.069564191	3.303333738	2.994138066	3.164055795	2.802512606	2.829828799
Irf2	3.227889925	3.526140682	3.489966568	3.242919129	3.310738041	3.469898204	3.36330557	3.530312021	3.648283369	3.521452014	3.593092278	3.567961158
Irf4	1.157137644	1.059250562	1.083427601	1.058612694	1.11442928	1.258098555	1.000687399	1.0933751	1.01424547	0.698973017	0.92263117	0.701702115
Acod1	0.131074198	0.170891508	0.054631122	0.102727388	0.066848673	0.495012776	0.020892066	0.200202447	0.528280561	0.479137277	0.505088975	1.609527193
Irs1	1.911182573	1.991844234	2.118027254	2.062722601	2.143098348	2.116978554	1.974597993	2.100967931	1.985564269	1.956943287	2.039698238	2.009336537
Irs3	0.836439862	1.482244596	1.05367879	0.875866751	0.708762652	0.661378963	0.447363491	0.43900571	0.516739302	0.59953503	0.418369055	0.476994603
Irx1	4.193609258	4.021948139	4.037488495	4.16829062	4.153950921	4.309178061	4.24394105	4.108048125	4.319811572	4.269710061	4.130451209	4.412341124
Irx2	5.637867555	5.543143416	5.571683419	5.473730139	5.487645065	5.593035154	5.537132876	5.412107061	5.545267835	5.527763655	5.48044493	5.524545575
Irx3	4.155218536	3.974901731	3.913024505	4.135498024	4.117367869	4.555147397	4.602559157	4.573520454	4.864858985	4.821235809	4.759293458	4.845940189
Irf9	4.025425804	4.006176141	3.710110651	3.905544289	3.67262099	4.054067136	3.690839191	4.104093443	4.088424015	4.034297533	3.93095789	3.785205089
Itch	3.917758187	4.043659513	4.064217575	4.076167499	4.033238958	4.137516143	4.011809637	4.060734083	4.113053196	4.032879711	4.101194524	4.02418729
Itga2	0.590253577	1.029925767	0.977244468	0.75443324	0.92539866	1.164411388	0.775717106	1.061905477	0.884715259	1.117652894	1.147655721	1.339308762
Itga2b	1.256734262	1.146524412	1.227698123	1.435187026	1.403482291	1.117652894	1.545096715	1.304649681	1.457213588	1.202701337	1.135540267	1.453065615
Itga3	4.115411604	4.23862802	4.43077067	4.03851567	4.4647519	4.492038141	4.513398372	4.432440749	4.62886814	4.515962301	4.487874908	4.971097259
Itga4	0.383935948	0.317057904	0.415638871	0.347320479	0.405441672	0.537885908	0.34358351	0.383935948	0.31978073	0.374391494	0.470653553	0.525228857
Itga5	2.279714138	2.330809896	2.226393065	2.125902369	2.55949622	2.528528258	2.579858686	2.572060404	2.778886322	2.825988064	2.662692707	3.251555172
Itga6	4.776291251	4.571013871	4.597882939	4.667323797	4.919252893	5.237379014	5.055428727	5.169214487	5.345217213	5.263862176	5.298178027	5.72126555
Itga7	2.901294325	2.927124817	3.028049685	2.828485378	2.985665463	2.765629248	2.964916102	2.647486102	2.718201337	2.95599077	2.798445517	2.94619069
Itgae	1.725716503	1.307964449	1.054910638	1.254242502	1.194295556	1.555258553	1.597263202	1.69072811	1.590380552	1.593722932	1.548630478	1.374237987
Itgal	0.769954578	0.750437369	0.565785893	0.554277347	0.720900656	0.753460089	0.803314459	0.924575685	0.897866277	0.909486511	0.875866751	0.856902929
Itgam	1.097203284	1.151914131	1.024210089	1.211948538	1.276194241	1.24174287	1.101921448	1.170508491	1.273120479	1.20757988	1.498002928	1.667465916
Itgav	4.106826694	4.096762929	4.126825845	4.172762245	4.145314174	4.127162481	4.036976387	4.088901339	4.034961888	3.833414582	4.145007633	4.065753963
Itgax	1.356336517	1.363516798	0.939545016	1.035058995	1.186053539	1.678802958	1.54093218	1.904290591	1.927520232	2.020279582	2.05473317	2.004620924
Itgb1	5.771365575	5.939582085	5.878262744	5.841757655	6.004027097	6.088161197	5.763556536	5.728715413	5.819941641	5.912463867	5.920614509	6.324957915
Itgb1bp1	3.859310772	3.591847688	3.499746908	3.772657179	3.620711109	3.473575703	3.635922892	3.565151586	3.459676121	3.710461798	3.412997255	3.470497851
Itgb2	1.571176048	1.803552722	1.276615585	1.350761441	1.598536372	1.587029752	1.769270666	1.609821124	1.687436212	2.037409909	1.821675039	1.917361806
Itgb3	1.144793253	1.280420408	1.219265352	1.194759716	1.389204858	1.337650772	1.35522937	1.232955688	1.129208017	1.366388377	1.261954693	1.524606804
Eif6	6.751959031	6.537429068	6.486249872	6.784099968	6.664754969	6.696485279	6.880949421	6.905431705	6.958394714	7.265767543	6.926529127	7.076667992
Itgb5	4.92408813	5.086592116	4.990175142	5.004761533	5.213875911	5.180595359	5.000089401	5.141423477	5.135870904	5.349070791	5.197019462	5.211624699
Itgb6	2.500682552	1.981354387	2.136188227	2.395315367	2.255995408	2.40511394	2.649294668	2.189699537	2.31228874	2.084228268	2.240582913	2.447862636
Itgb7	1.610932984	1.678044195	1.431471197	1.3306436	1.452349981	1.613080791	1.840039865	1.762843107	1.826434212	1.87514357	1.781833253	1.903927201
Cd47	4.452916825	4.159778126	3.955014763	4.311283444	4.235754026	4.391475073	4.285222855	4.236069492	4.260821731	4.372879125	4.30642567	4.293708251
Itk	0.355194048	0.399811679	0.340156984	0.386665273	0.376755118	0.474766952	0.521327284	0.413107637	0.439734682	0.306218024	0.613470977	0.402009081
Itln1	1.012312043	0.355978266	0.441308051	0.486505799	0.305001316	0.675448722	0.917167414	0.939806284	1.049086936	1.025505649	0.835767892	0.880804437
Stt3a	5.06217702	5.318619947	5.340743952	5.126510663	5.404541386	5.559290612	5.241880872	5.307096648	5.443195884	5.368106185	5.455892294	5.572324125
Itm2a	2.96376073	3.039443869	2.794874478	3.213329809	3.208967453	2.724810375	2.8049735	2.528705331	2.377069937	2.542073263	2.537280199	2.905185032
Itm2b	9.318671951	9.264760509	9.095252553	9.123938289	9.400363235	9.615189745	9.510890908	9.793971403	9.78191825	9.651287372	9.698213919	9.651287372
Itpa	4.29532073	3.978220435	4.108620138	4.257923705	4.048318007	4.084305728	4.076905378	3.975427937	3.917135078	4.049905681	3.987299854	4.106167359
Itpr1	1.043826589	1.072385941	0.974293241	0.830054857	1.074883711	1.024594716	1.095187438	0.999100822	1.017696373	1.0817998	0.987116516	1.151382804
Itpr2	2.249986048	2.302172858	2.231926861	2.251201135	2.434543646	2.741778825	2.85047867	2.826747402	2.872982724	2.750613191	3.011196026	2.816370613
Itpr3	4.701591184	4.98651976	4.983150343	4.464439516	5.102705456	5.110136906	4.948647178	5.286517649	5.310634221	5.170553297	5.193182586	5.133842367
Itsn1	2.747657217	2.784827907	2.71534779	2.526991576	2.737667688	2.634638181	2.694585331	2.552737848	2.642639115	2.483325624	2.645771156	2.801002629
Ivl	6.671094152	6.875978413	7.314220835	7.114568127	7.16792507	7.081606487	7.219033893	6.919422355	6.943967407	6.411148007	7.145369634	6.75621222
Jag1	5.179792968	5.215585476	5.170961677	4.797099152	4.974127323	4.953568991	4.530035276	4.624535775	4.690268218	4.552462279	4.658225044	4.646300824
Jag2	4.875158282	4.92280788	5.000089401	4.583366514	5.02784701	4.901095514	4.925737888	4.928424787	4.893336714	4.777969463	4.892903764	5.002962153
Jak1	4.6679584	4.685685744	4.6679584	4.698730168	4.974674216	5.141423477	5.004330804	5.142198271	5.195507223	5.170961677	5.217485528	5.301629392
Jak2	3.376199333	3.325368657	3.258846542	3.33803723	3.392218517	3.521193409	3.461173871	3.401890787	3.447732222	3.330910718	3.595360387	3.564031798
Jak3	1.967431017	1.564106848	1.485449065	1.496676638	1.760188064	1.734491489	1.8485952	1.809658614	1.830020431	1.834702093	1.77967532	2.075463512
F11r	6.512896148	6.439670725	6.520415599	6.489980272	6.347696539	6.402563871	6.353166972	6.34087733	6.432622101	6.388379103	6.319605217	6.314792312
Jarid2	3.453410117	3.899245209	3.930696518	3.609401155	3.803841117	3.619384704	3.537162318	3.674337337	3.667760521	3.644589455	3.86048623	3.820652293
Jrk	1.000948133	1.023996002	1.146524412	1.175501885	0.997557217	1.11442928	1.183303882	1.027097508	1.091765223	1.029925767	1.039201878	1.097554017
Ajuba	5.254877274	5.181111472	5.21950032	4.956183642	5.127642189	5.155782664	5.14029997	5.147236095	5.111550659	4.965389974	4.992911932	5.157736061
Jun	6.08702656	6.020853868	5.901499108	5.807436621	5.786114028	6.04377673	5.474311691	5.44999174	5.482716726	5.47287739	5.471452115	5.374523993
Junb	7.288846938	7.454724474	7.335513743	7.286557063	7.234771413	7.219033893	6.778062611	6.758318516	6.801607836	6.929007055	6.815344325	6.819799579
Jund	6.481397218	6.499285528	6.476158691	6.572948102	0.374825118	6.741109771	6.703870709	6.625895442	6.77488969	6.62059087	6.561648421	6.563145662
Jup	7.378204882	7.91872455	7.951525153	7.338440454	8.048813263	8.17614283	8.045385178	8.283679754	8.51534732	8.58853125	8.414324264	8.562334168
Kcna1	0.834852862	0.747433406	0.685963034	0.654933474	0.814603868	1.004535827	1.023996002	1.247645216	1.320209279	1.404940353	1.228364828	1.133581608
Kcna2	0.912765844	0.612234675	0.704632284	0.528121696	0.752307296	0.767869975	0.852423765	0.999447185	1.077650286	1.019247392	0.866090517	0.814603868
Kcna3	0.148286408	0.112291349	0.070658061	0.046490652	0.080494891	0.138302421	0.170443138	0.063164329	0.036099628	0.173987901	0.132155511	0.011499662
Kcna5	0.051062516	0.056630879	0.104559913	0.097786475	0.046951773	0.052151112	0.0690624	0.030046327	0.108086558	0.065721446	0.06264848	0.015748352
Kcna6	0.485629392	0.47822014	0.487203098	0.396350551	0.50012688	0.741108812	0.745789735	0.764872866	0.967464026	0.81338858	0.684798284	0.703137441
Kcna7	0.122070891	0.324078925	0.288855404	0.100743063	0.123016042	0.261106156	0.121436871	0.221668097	0.079289493	0.188515965	0.251756464	0.203862973
Kcnab1	0.420518719	0.339048571	0.349117096	0.621779628	0.334216064	0.417394164	0.47118639	0.432145542	0.272598888	0.257738299	0.383466439	0.227379528
Kcnab2	1.357786405	1.250811874	1.148711653	1.459585531	1.522807231	1.490954345	1.4390838	1.38465759	1.304649681	1.355818113	1.383196588	1.506470562
Kcnab3	0.803314459	0.853671243	0.799152257	0.969168359	0.905497397	0.831673891	0.812151967	0.847944973	0.809239951	0.695850401	0.851301158	0.909195904
Kcnb1	0.142722578	0.260417387	0.292309041	0.24160607	0.272598888	0.160406745	0.184579857	0.091371229	0.113433622	0.122318147	0.16274335	0.11437318
Kcnc3	1.02012187	0.994286422	1.126366574	0.864500167	1.026652898	1.248588228	1.126366574	1.134245341	1.375420839	1.35833532	1.342686227	1.30354589
Kcnd1	0.583769477	0.359438684	0.338075704	0.429354351	0.433424858	0.392110297	0.331913425	0.453967179	0.451079045	0.412593738	0.20205123	0.467519748
Kcne1	4.660455944	4.318018395	4.762890372	4.748842341	4.544848106	4.282518428	5.122745395	4.303457791	4.430132364	2.796273885	4.058777718	3.677548453
Kcnh1	1.863024129	2.313798059	2.573787556	2.273960621	2.19618692	2.108685152	2.006800908	1.867861133	1.843308201	1.442274989	2.031479797	1.668886951
Kcnh2	0.233678879	0.291020231	0.293982683	0.249080375	0.280176413	0.274819527	0.308177959	0.27429856	0.228833023	0.214551719	0.376755118	0.2760387
Kcnh3	0.13768503	0.150037989	0.179445332	0.188669492	0.223090568	0.129178449	0.200642392	0.267656745	0.240790879	0.178667319	0.314703943	0.167476221
Kcnj10	0.055982528	0.058381341	0.098880137	0.061584894	0.133817497	0.077952158	0.030295281	0.044653714	0.025998957	0.052151112	0.050659704	0.046233532
Kcnj12	0.159761098	0.231894547	0.187293048	0.207478002	0.390182113	0.51358728	0.649204883	0.618455838	0.699579087	0.626456216	0.786017306	0.639352598
Kcnj15	2.124373571	2.192843264	2.370335855	2.338918966	2.390191952	2.661193616	2.426287549	2.441392883	2.496060662	2.426287549	2.474945193	2.584557647
Kcnj16	1.054910638	0.605113084	0.845584618	0.936939623	0.822433537	0.840838372	1.111035635	1.387144014	1.317719204	0.994286422	0.828197561	0.589369792
Kcnj2	2.273008281	2.227980591	2.183661511	2.273361602	2.091665926	2.403564448	2.679407041	2.517147744	2.605817261	2.275637466	2.418940106	2.095004055
Kcnj8	1.526048733	1.052535927	1.14295719	1.348868236	1.216955025	1.174414866	1.782630768	1.308694789	1.301102509	1.392715233	1.219265352	1.305655149
Kcnk1	1.696057685	1.988743304	1.796587465	1.854877529	1.929982662	2.303164815	2.267728774	2.327719356	2.272680713	2.826747402	2.602671696	2.522338258
Kcnk2	3.277721759	3.557347293	3.587204909	3.349022851	3.089812094	2.936291294	2.850848073	2.742450032	2.671806205	2.362593885	2.490926338	2.493553434
Kcnk3	0.294825131	0.489315154	0.472836673	0.349117096	0.484879665	0.353073108	0.416581642	0.185198362	0.332213846	0.451079045	0.250022727	0.288676261
Kcnk4	0.122318147	0.361151422	0.314703943	0.388292031	0.250260319	0.19751738	0.384190907	0.566431643	0.316162125	0.47118639	0.166946114	0.264993332
Kcnk5	1.826434212	1.718274841	2.039698238	2.337877769	1.980916285	2.119496061	2.261094112	1.919231037	1.830644466	1.543712055	1.8485952	1.705679529
Kcnk7	4.340659115	4.025425804	3.970626625	4.462554086	4.027636534	4.186401134	4.453854934	4.402580407	4.423328009	4.422913803	4.222526144	4.105375173
Kcnma1	0.272990883	0.149205712	0.209149895	0.128717142	0.084301369	0.092796367	0.155403848	0.166946114	0.201408379	0.030295281	0.113433622	0.137963792
Kcnu1	0.746163653	0.527158919	0.407514513	0.498747904	0.411015566	0.390182113	0.420518719	0.387774471	0.369642105	0.260920219	0.279752733	0.382874368
Kcnmb1	0.312832186	0.35001739	0.369837137	0.192577492	0.358105096	0.324078925	0.596519151	0.648098458	0.474091271	0.411015566	0.383130179	0.423740759
Kcnn4	0.586675594	0.672376305	0.558329372	0.562355277	0.864500167	1.01048544	0.689965063	0.671119941	1.095940054	1.309169603	1.145153457	1.685597406
Kcnq1	2.509751989	2.417345154	2.541084745	2.62773362	2.407256122	2.282156174	2.554269286	2.401863196	2.528015542	2.28881858	2.168420829	2.255036212
Kcnq2	0.010109977	0.011839321	0.013447789	0.029310396	0.030295281	0.047156564	0.020181518	0.034870678	0.020379859	0.108428784	0.078619442	0.038896097
Kcns1	0.736917555	0.321597867	0.381477805	0.407358856	0.282567772	0.307369454	0.5348685	0.418369055	0.586675594	0.352522305	0.324874287	0.282567772
Napsa	1.734491489	1.58394899	1.264246771	1.616148608	1.704127234	2.121583968	2.330809896	2.339629068	2.227690353	2.533896718	2.353498727	2.123957959
Kdr	1.255851771	1.559762757	1.544688803	1.364636891	1.650209126	1.644954553	1.706330444	1.453065615	1.649020385	1.919486879	1.786918168	2.019780704
Mdfic	3.631792491	3.619008973	3.43355602	3.731224066	3.489710469	3.570972018	3.437590429	3.554511939	3.501176313	3.4713762	3.473320046	3.392218517
Kera	0.937932466	1.16674692	1.073288406	0.999100822	1.671320616	1.672865431	1.647874896	1.711995691	1.608634607	1.37613224	1.415792159	1.782293474
Khk	3.805270316	3.254472361	3.279350621	3.524569685	3.238829884	3.204394074	3.359793928	3.36927401	3.206309669	3.439079895	3.192490228	3.043882899
Khsrp	4.537652712	4.79268554	4.854379749	4.286565949	4.873032844	4.716616512	4.693979609	4.724745549	4.887028866	4.886406476	4.921926459	4.957809564
Kif11	2.383945081	2.585035877	2.819628716	2.903654126	3.207246313	3.314167955	2.950723563	3.012125189	2.887256891	3.062138034	3.25646231	3.246648433
Kif13a	3.058361556	3.071154628	3.058117345	2.955140417	3.114494927	3.190357837	3.059796482	3.188925081	3.249955138	3.16951011	3.147685632	3.303733451
Kif13b	2.201077385	2.358326173	2.426579253	1.962548348	2.483807855	2.610909755	2.447862636	2.479094604	2.484518574	2.406930106	2.705697287	2.47315303
Kif16b	2.776875348	2.901294325	2.9152584	2.877407276	2.919137805	3.08835315	3.083299147	3.088957126	3.113871433	3.039254587	3.154988964	3.067631758
Kif1a	0.198242497	0.373469437	0.242796329	0.168446954	0.367953884	0.394499853	0.389413173	0.328899654	0.426824865	0.474091271	0.32810623	0.571545117
Kif1b	3.999019098	4.635598697	4.698730168	4.084305728	4.4035517	3.646811494	4.008370773	4.065129551	4.006176141	3.966782591	4.201882747	3.956040949
Kif1c	6.319605217	6.53908667	6.569168493	6.38223599	6.547250107	6.544448279	6.459133336	6.585822454	6.508716407	6.635866303	6.59644377	6.517257071
Kif2a	3.420348972	3.695886769	3.673975544	3.486033677	3.673571965	3.501707096	3.459969672	3.477531978	3.456566556	3.55336422	3.544116101	3.439863766
Kif21a	4.166734564	4.398905518	4.437739691	4.171408718	4.319811572	4.309991126	4.07657682	4.341492541	4.331234597	4.119872171	4.141054966	3.972822322
Kif21b	2.254511716	2.561736961	2.564575971	1.822028383	2.102909111	2.186976133	1.889872078	2.062291587	2.010339539	1.857210636	1.892508828	1.814230612
Kif3a	2.387824198	2.403037444	2.452515089	2.45850603	2.463426938	2.340680162	2.386279719	2.410068521	2.369186306	2.147325344	2.354379553	2.342423452
Kif3b	2.801569949	3.089299043	3.015529337	2.911798474	3.032071778	2.975831238	2.898597037	2.940196882	3.074732901	2.979564552	2.942153918	2.982888948
Kif3c	1.32274447	1.595452767	1.638890952	1.547638831	1.446794941	1.472505978	1.313050282	1.336030129	1.254733977	1.325757849	1.168488094	1.20365718
Kif4	1.892789911	1.660493939	1.826434212	1.960079165	2.327380008	2.418277263	2.165579582	2.347941676	2.324254955	2.40622937	2.544704888	2.536134386
Kif5a	0.553675959	0.415915064	0.599799271	0.406542832	0.409639348	0.483907828	0.555904375	0.509569432	0.406542832	0.396142225	0.502829423	0.59769172
Kif5b	5.4344111	5.456816818	5.445213833	5.521360286	5.493141216	5.561136873	5.399565641	5.438048326	5.411426175	5.374523993	5.503923506	5.424958115
Kif5c	0.169510633	0.245166761	0.268289857	0.298157891	0.224329109	0.29858596	0.173419529	0.201122217	0.353073108	0.332213846	0.295870486	0.147400179
Kif7	1.991844234	2.46419884	2.50308873	2.10699561	2.227221278	1.93576906	1.836652874	1.927949901	1.828285636	1.83803629	1.998232344	1.876804383
Kif9	1.545328411	1.438144088	1.559399144	1.629641958	1.463762776	1.556536981	1.703464674	1.67208828	1.720496773	1.440648187	1.713710323	1.547638831
Kifap3	3.058627581	3.401663052	3.404341657	3.303733451	3.290652708	3.157162531	3.017902631	3.08644412	3.096765593	3.056277934	3.166315518	3.182292179
Kifc5b	1.575924884	1.522807231	1.687436212	1.598136946	1.843626562	2.004620924	1.780910796	1.930857383	2.120044074	1.904290591	2.063404305	1.935043798
Kifc2	2.505668755	1.919231037	2.030418854	1.688216122	1.857210636	1.948657743	2.047247319	2.137861129	2.31144812	2.060276204	2.123402471	2.042586877
Kifc3	4.318722095	4.16829062	4.197553792	4.171129201	4.083434897	4.13473214	4.26583585	4.282518428	4.25452418	4.306783349	4.261252879	4.110844313
Kin	3.506275133	3.319825161	3.298085776	3.393222627	3.241679468	3.284672317	3.251555172	3.413782568	3.170351188	3.235855426	3.169166531	3.124811602
Uhmk1	2.740198774	3.03745365	3.087617054	2.626765047	2.969039629	2.851120641	2.608218617	2.602418815	2.756599064	2.525135929	2.606612689	2.651989166
Kit	1.196084668	1.996231583	2.215272007	1.583311095	2.080770815	1.732605375	1.459585531	1.327653928	1.455414045	1.595452767	1.681112878	1.708861689
Fabp5	9.47355546	9.037041301	9.264760509	9.615189745	9.687587748	9.811754075	9.651287372	9.713305435	10.00553493	10.40943947	10.3883853	10.46934619
Klc1	4.91572498	4.891669232	4.874774228	4.908482386	5.114168895	5.125118971	5.151292479	5.192306844	5.236820181	5.357069698	5.25300032	5.42271994
Klc2	3.279150462	3.566400414	3.504261805	3.202079318	3.327519049	3.170544943	3.062468382	3.053036867	3.128523106	3.049530094	3.108241141	3.055566109
Klf12	0.69091714	0.656428957	0.773709292	0.4656367	0.788947905	0.8308564	0.605730931	0.701702115	0.920445255	0.791499133	0.844529334	0.7332135
Klf2	2.92219508	2.56357056	1.941385992	3.058938919	2.983215177	3.302440236	3.235474495	2.622698714	3.07756047	3.114798057	2.468670834	2.747916651
Klf3	5.196031224	5.347586316	5.306647321	4.961316385	5.356361092	5.726781271	5.449492655	5.617433538	5.757925201	5.640069016	5.873232976	5.579388814
Klf4	6.744949015	6.836211899	6.712458902	6.890611415	7.284047524	7.553765355	7.400046574	7.403305147	7.656068849	7.738594004	7.767800823	7.647489621
Klf9	2.681133994	2.888744238	2.71651497	2.701535834	2.921296344	2.941922896	2.808073786	2.808073786	2.857312261	3.124811602	3.17590809	3.153877383
Klkb1	0.028576542	0.071269628	0.028020047	0.111908239	0.020181518	0.090610797	0.149573278	0.090752869	0.081602873	0.092227513	0.039778771	0.128234033
Klk1b8	0.201408379	0.206246387	0.198921779	0.254317779	0.160406745	0.219999866	0.449800383	0.455421171	0.271908962	0.196570692	0.143424197	0.172925319
Serpina3c	1.894902921	2.84273676	2.762720012	2.722865981	2.368157954	2.002094645	1.954293734	1.456870518	1.520611112	2.117440486	1.545328411	1.49749544
Klra2	0.098312507	0.284410512	0.157088833	0.185198362	0.145212593	0.224105878	0.178667319	0.084357597	0.039778771	0.051746682	0.118719946	0.415324436
Klra3	0.445851878	0.321247657	0.246457565	0.218711995	0.180595843	0.246685385	0.398617442	0.096906176	0.410539586	0.263548773	0.254317779	0.40267445
Klrc1	0.346625308	0.225339536	0.236469311	0.261790037	0.182370515	0.25664434	0.327936855	0.346858152	0.263816753	0.566648003	0.494679216	0.21605372
Klrd1	1.364093186	1.007127753	0.640551669	1.184094809	0.535541664	0.730713164	0.824464602	1.094686715	1.028036709	0.790535862	0.853671243	0.642216706
Kpna1	3.712650239	3.771492667	3.767966422	3.874121429	3.756243688	4.034297533	3.98087723	4.049905681	3.99261541	4.029284604	4.035584534	4.003445394
Kpna2	4.803057074	4.977207554	5.233012493	5.154418388	5.491032405	5.586989388	5.243149649	5.328244905	5.258474623	5.339135684	5.50141523	5.669304927
Kpna3	4.029673912	3.982967184	4.055760003	4.105058577	4.137516143	4.156002224	4.079941192	4.027260063	4.05811044	4.004733259	4.142236705	4.145007633
Kpna4	4.789383986	4.75011784	4.749668816	4.800251882	4.604697043	4.730785429	4.630492907	4.613702435	4.577911331	4.458249169	4.543175448	4.517648607
Kpna6	4.049372193	4.23474857	4.239172715	4.071305083	4.264289699	4.350701884	4.269950292	4.3526152	4.380250515	4.211018972	4.344628334	4.310822638
Sspn	2.227980591	2.322945298	2.164640308	2.097683226	2.296857651	2.042586877	1.959620353	1.8485952	1.829471329	1.894902921	1.846477765	1.859960465
Kras	4.993537382	5.027070181	5.01288778	5.10136976	4.874198363	4.898005942	4.707201634	4.741474125	4.689723433	4.624535775	4.649234585	4.685685744
Hivep3	0.665608816	0.625193944	0.680349789	0.396994674	0.754184617	0.79081598	0.851301158	0.781737775	0.815491534	0.757401245	1.039924162	1.134504112
Mafb	4.947003918	5.499249216	5.494905679	5.180595359	5.319410078	5.353809332	5.034669936	5.015083487	5.067091551	5.496374989	5.318059189	5.372632999
Krt31	7.216531682	9.103067597	9.302232913	8.283679754	8.436193916	7.394565018	7.101006477	7.276512092	6.322266226	7.081606487	7.660267128	6.439133767
Krt10	10.21482683	10.46934619	10.3883853	10.42431656	11.47716881	12.1169319	12.21134178	12.21134178	12.21134178	12.1169319	12.21134178	12.1169319
Krt14	11.70572927	11.60599981	11.60599981	11.60599981	12.31926105	12.31926105	12.1169319	12.1169319	12.31926105	12.31926105	12.31926105	12.54332003
Krt15	8.703065718	8.771115588	8.664696704	8.170975644	8.726040592	8.610581442	8.65409141	9.050779437	8.877104115	8.959561682	8.751237647	8.671680511
Krt16	6.585822454	7.323613172	6.980764556	7.400046574	7.773301627	8.929340507	7.133341035	8.278664121	9.115650639	9.793971403	9.498306662	10.20810164
Krt17	11.06866098	11.11032912	11.06866098	11.02898874	11.06866098	11.35055663	11.1887129	11.1887129	11.29116681	10.97012867	11.11032912	11.29116681
Krt18	2.784376505	3.336843867	3.490252877	3.456163972	2.981099698	2.447599073	2.768507359	2.225675397	2.007827441	1.872691144	2.144697611	2.15056747
Krt19	0.794325441	1.01123313	1.018064631	0.800186053	0.880271369	0.635332007	0.451983349	0.6462833	0.776415931	0.568650801	0.575707378	0.812982996
Krt32	4.874774228	6.980764556	7.091517045	5.912920052	6.055634176	5.044043365	4.338035248	4.85000683	3.68367807	4.92102162	5.075692025	4.163884599
Krt33b	7.21315607	8.677911237	8.890198629	8.203878683	8.288108196	7.331379616	7.321520904	7.234771413	6.417198229	6.833809588	7.518848363	6.373669147
Krt34	8.610581442	9.899817093	10.22761539	9.425501105	9.549652641	8.742617924	8.595554336	8.538647718	7.689087906	8.023484435	8.664696704	7.668066055
Krt36	3.154125764	4.754110762	4.591623156	3.841470015	3.991710801	3.290652708	2.772658154	3.026282198	2.360410931	3.79287813	3.330571525	2.729215103
Krt27	10.35682185	11.4083811	11.55124745	11.06866098	11.1887129	10.90156866	10.20810164	9.984423503	9.481611907	9.318671951	10.16580854	9.559569462
Krt1	8.856192115	9.244309112	8.929340507	9.370477582	10.76493823	11.4083811	11.35055663	11.47716881	11.55124745	11.55124745	11.70572927	11.47716881
Krt86	8.494434626	10.17457783	10.45127859	9.53354652	9.793971403	8.969297509	8.711137181	8.751237647	7.784445165	8.02064768	8.929340507	7.8553637
Krt84	4.330362339	5.69312608	5.828959985	5.117323932	5.577854822	4.92374048	4.410249959	4.310822638	3.816014995	4.138424046	4.318018395	3.658885906
Krt2	0.648098458	0.611237962	0.557164353	0.900633173	0.634456013	0.835210765	0.565229189	0.861916275	1.220490115	0.513009065	0.487599843	0.458689021
Krt4	0.391645958	0.163960926	0.219745439	0.115319407	0.255165861	0.363288809	0.270669219	0.330337481	0.318625143	0.330112068	0.432468589	0.432145542
Krt6a	9.53354652	9.498306662	9.724257565	9.660054663	10.00553493	10.50018618	9.671159384	9.922027369	10.50018618	10.63678399	10.48433065	11.06866098
Krt6b	7.195634448	7.363749169	7.533940067	7.829698525	8.082325967	9.309635348	7.581915068	8.521831884	9.425501105	9.846373057	9.713305435	10.56500809
Krt8	1.774826835	2.203572442	2.152660203	2.352330428	2.052821579	1.793200632	2.05436993	1.599346689	1.722653876	1.123792364	1.395859051	1.760629443
Krtap11-1	7.978634195	9.996310221	10.07818334	9.015257322	9.080625753	8.002479962	7.660267128	7.946767561	6.851488965	7.755809653	8.270231136	7.219033893
Krtap12-1	5.850713508	6.717883062	6.875978413	6.406391644	6.415786709	5.817304136	5.363839844	5.206877562	4.414841988	4.614177583	5.265123832	4.425042976
Gm10272	5.995162968	6.714934666	6.912214809	6.534893886	6.535518431	5.980715356	5.383873047	5.351883738	4.452604667	4.519232272	5.504913819	4.542669027
Krtap6-1	9.36137679	10.56500809	10.40943947	10.20155765	9.730366603	9.346407724	8.856192115	9.030819679	8.189466361	9.080625753	8.742617924	8.125905653
Krtap6-2	8.548231976	9.346407724	8.837462519	9.166708621	8.570726197	8.315856388	8.106356907	7.987789327	7.174484119	8.143004503	7.540342889	7.062015802
Krtap8-1	10.5902278	12.21134178	12.21134178	11.7662203	11.84466481	11.02898874	10.63678399	10.69645516	9.899817093	10.10047536	10.84696346	9.958100375
Krtap19-5	8.643375016	8.643375016	8.562334168	9.141312002	8.809432719	8.619201405	9.302232913	8.577347533	8.401510036	6.739225163	8.694641027	8.135378874
Krtap9-1	7.938128995	8.562334168	8.58853125	8.270231136	8.296261859	7.996285752	7.206666619	7.318971209	6.551568192	7.032948912	7.219033893	6.482032429
Ksr1	2.314369641	2.140972961	2.059576859	1.872691144	2.002748209	2.183661511	2.347295222	2.280892166	2.462999228	2.41449553	2.491178206	2.498295531
Ktn1	4.299885373	4.462080129	4.61722063	4.413132035	4.549446947	4.757977893	4.549925249	4.662880292	4.657872715	4.408970767	4.59498373	4.680211489
[truncated: 14,174 more rows]
